# Supplementary material for: Estimating variations in the use of antibiotics in primary care: Insights from the Tuscany region, Italy
Source: Int J Health Plann Manage. 2021 Nov 20;37(2):1049–60. doi: 10.1002/hpm.3388 (PMC9299633; doi:10.1002/hpm.3388)
Supplement: Supplementary file 2 — Supplementary Material 2 [file HPM-37-1049-s002.xlsx]

## Sheet: AFT_performance_antibiotics
Year		AFT	District	C9.8.1.1	C9.8.1.1A	C9.8.1.2	C9.8.1.3	C9.8.1.4	C9.8.1.5	C9.8.1.6
2018		110204	1102	17.724	2.309	1.287	23.963	13.219	15.923	3.692
2018		103103	1031	18.571	2.801	2.896	16.648	15.587	17.091	9.273
2018		110101	1101	17.233	2.309	1.917	13.458	13.741	16.717	5.847
2018		110205	1102	18.61	2.143	1.459	15.462	11.698	16.351	6.175
2018		105305	1053	17.924	2.262	1.77	3.288	13.094	20.394	7.251
2018		111105	1113	19.963	2.806	2.452	19.589	14.298	17.399	7.165
2018		106102	1065	23.442	3.302	2.101	6.489	14.392	19.932	8.633
2018		105306	1053	21.951	3.013	2.201	5.501	14.073	20.841	6.462
2018		110304	1103	22.178	2.373	1.734	26.156	10.846	15.478	5.339
2018		103202	1032	19.642	3.583	2.877	8.772	18.848	17.555	8.699
2018		110110	1101	19	2.383	1.388	17.893	12.787	13.688	4.556
2018		106203	1062	22.613	3.133	2.199	9.576	14.202	19.189	6.357
2018		104103	1041	17.283	1.973	1.947	21.887	11.71	15.703	6.341
2018		105304	1053	22.447	2.965	2.213	5.521	13.446	20.839	8.336
2018		106201	1062	22.282	3.225	1.991	6.673	14.836	20.209	6.012
2018		103104	1031	19.148	2.706	2.687	20.302	14.64	18.453	7.811
2018		102201	1022	21.945	3.126	3.105	7.169	14.628	19.18	11.403
2018		106204	1062	22.403	3.167	2.239	10.357	14.496	18.672	5.669
2018		106202	1062	23.2	3.398	2.724	5.231	15.003	15.915	5.954
2018		105307	1053	20.572	3.011	2.073	5.947	14.908	18.83	8.421
2018		107202	1075	15.832	2.552	2.651	24.5	16.55	17.669	6.283
2018		108401	1086	23.205	3.447	2.015	15.962	15.068	16.247	9.419
2018		110104	1101	18.853	2.253	1.391	14.483	12.274	18.516	5.069
2018		110401	1104	22.124	3.045	2.19	17.738	13.945	19.216	7.605
2018		110201	1102	24.052	2.848	1.456	12.681	12.001	18.303	6.024
2018		110203	1102	25.557	2.856	2.259	15.571	11.306	18.864	5.074
2018		104101	1041	23.221	2.789	2.209	28.047	12.702	15.872	7.501
2018		111202	1113	21.681	2.696	2.875	12.488	12.596	18.421	6.578
2018		103203	1032	19.677	3.11	2.752	11.855	16.4	19.382	9.565
2018		110107	1101	17.817	1.831	1.263	19.157	10.649	17.091	4.972
2018		110305	1103	21.251	2.481	2.61	14.925	11.806	15.598	7.604
2018		101102	1011	19.014	3.261	3.717	15.449	17.911	21.097	8.343
2018		110108	1101	19.76	2.266	1.493	15.977	11.832	16.14	6.375
2018		110202	1102	17.922	2.274	1.707	17.987	12.879	16.409	6.191
2018		107404	1074	18.316	2.964	2.782	16.64	16.76	17.823	9.179
2018		108101	1086	21.723	3.334	1.968	24.351	15.588	19.579	6.162
2018		106101	1065	24.582	3.646	2.554	7.684	15.222	20.8	8.554
2018		102205	1022	21.506	3.537	3.299	3.76	17.023	20.471	8.902
2018		106302	1065	20.091	2.622	2.177	8.89	13.449	16.306	8.011
2018		109201	1092	17.372	2.87	2.193	15.828	16.805	18.491	6.436
2018		103201	1032	21.776	3.233	3.294	21.399	15.363	18.473	10.004
2018		110105	1101	19.459	2.135	1.234	18.164	11.251	17.7	3.864
2018		108402	1086	24.37	3.525	1.675	13.805	14.714	19.636	11.594
2018		102202	1022	24.104	3.478	3.055	9.715	14.853	19.553	10.525
2018		110102	1101	17.888	1.958	1.154	18.409	11.437	16.693	4.83
2018		105302	1053	24.653	3.137	2.619	6.68	12.927	20.523	6.947
2018		104106	1041	18.935	2.357	2.584	18.971	12.796	16.075	7.855
2018		101201	1012	21.387	2.858	2.618	8.38	13.717	21.096	8.208
2018		109101	1095	24.384	4.151	2.009	10.796	17.251	19.815	8.061
2018		111101	1113	19.64	2.741	2.332	27.581	14.216	19.205	6.974
2018		110103	1101	16.011	1.747	1.435	34.063	11.17	17.207	4.132
2018		112105	1121	20.002	3.267	3.42	10.985	16.803	17.536	9.969
2018		107101	1071	24.003	3.292	3.247	19.91	14.03	18.566	7.681
2018		112106	1121	19.898	3.244	3.151	9.63	16.717	19.146	8.111
2018		107401	1074	18.137	2.992	2.548	14.063	17.137	18.819	8.988
2018		101202	1012	19.286	2.689	2.414	6.467	14.503	22.543	7.201
2018		107102	1071	19.605	2.979	2.869	20.19	15.625	18.62	6.296
2018		104105	1041	20.841	2.315	2.236	19.047	11.393	18.531	7.332
2018		110106	1101	18.093	2.198	1.415	17.13	12.495	15.649	4.82
2018		101203	1012	19.529	2.597	3.367	17.674	13.73	20.468	8.437
2018		103105	1031	23.038	2.863	2.561	23.886	12.902	16.115	7.563
2018		109403	1095	20.87	3.981	1.346	12.644	19.417	13.499	5.849
2018		108201	1086	24.136	4.106	1.984	13.468	17.546	14.924	9.264
2018		102101	1021	25.743	4.042	2.54	4.279	16.147	16.902	8.156
2018		107403	1074	16.522	2.719	2.624	11.009	17.316	16.802	9.019
2018		102204	1022	22.545	3.735	3.318	3.376	17.217	19.021	10.102
2018		111102	1113	20.46	2.951	2.6	23.538	14.702	17.609	6.442
2018		105202	1054	25.521	3.324	2.696	6.246	13.278	22.183	6.316
2018		107402	1074	15.821	2.425	2.491	12.973	16.076	20.702	8.247
2018		111103	1113	20.852	2.558	2.186	18.149	12.496	21.849	6.055
2018		110109	1101	16.664	1.851	1.532	8.898	11.551	16.784	4.622
2018		109404	1095	23.282	4.206	1.869	9.56	18.342	18.854	6.064
2018		104104	1041	22.185	2.487	2.797	22.978	11.538	18.263	6.485
2018		101204	1012	23.977	3.527	2.794	13.957	15.097	23.097	7.404
2018		103101	1031	24.142	3.555	2.775	17.197	15.27	16.237	7.649
2018		111201	1113	20.866	2.459	2.572	12.977	12.045	18.384	7.202
2018		106401	1064	22.247	2.766	2.316	8.069	12.884	18.428	7.356
2018		108301	1083	25.196	3.198	2.122	16.368	12.898	16.661	10.362
2018		109401	1095	20.712	3.898	1.521	8.524	19.213	15.315	6.728
2018		110303	1103	21.195	2.288	2.872	16.143	10.959	18.034	7.963
2018		107201	1075	16.436	2.558	2.386	18.48	16.295	15.122	9.132
2018		106301	1065	21.657	2.966	2.39	13.957	14.167	17.64	7.711
2018		112101	1121	18.034	3.212	3.479	8.441	18.411	16.979	9.468
2018		110301	1103	18.035	2.126	1.494	26.112	11.99	17.443	5.374
2018		110402	1104	21.744	3.615	2.98	19.777	16.955	17.066	7.291
2018		112102	1121	18.058	3.44	2.931	24.185	19.635	16.475	7.276
2018		108403	1086	21.349	3.03	1.608	13.151	14.513	14.066	9.991
2018		105303	1053	26.202	2.827	2.265	4.064	11.021	19.623	7.731
2018		108503	1085	20.678	2.869	2.295	18.04	14.161	14.398	9.544
2018		102102	1021	21.423	3.628	2.071	7.265	17.603	17.549	7.707
2018		111104	1113	22.854	3.202	3.004	22.427	14.27	22.019	9.222
2018		110302	1103	18.622	2.208	1.675	17.582	12.07	12.644	3.749
2018		105301	1053	26.314	3.761	2.629	5.57	14.595	20.254	7.051
2018		108504	1085	22.434	3.324	2.845	13.104	15.28	13.934	12.526
2018		112104	1121	18.838	3.848	3.353	14.583	21.064	16.66	8.442
2018		102203	1022	24.659	3.619	2.747	4.901	15.293	18.647	9.733
2018		108502	1085	26.092	4.266	3.088	13.119	16.697	13.923	13.505
2018		108302	1083	24.946	3.965	2.334	13.116	16.392	15.435	11.509
2018		101101	1011	16.428	2.758	2.947	8.669	17.895	22.554	11.684
2018		109402	1095	19.999	3.328	1.89	11.122	17.03	19.141	8.052
2018		105201	1054	24.983	3.431	2.604	14.08	14.053	20.942	4.775
2018		112103	1121	21.006	3.698	3.809	9.965	18.162	16.614	10.082
2018		104108	1041	21.586	2.278	2.864	14.55	10.859	19.222	7.071
2018		104102	1041	19.105	2.065	1.948	29.265	11.26	16.602	7.14
2018		101205	1012	19.386	2.662	2.311	19.902	14.3	21.529	7.215
2018		105109	1054	19.223	2.984	2.073	6.587	16.079	20.171	5.323
2018		109301	1095	21.104	3.866	2.178	11.2	18.808	12.669	6.156
2018		107301	1075	18.368	3.373	2.423	13.939	19.206	14.347	7.649
2018		104107	1041	17.063	2.253	3.517	21.652	13.813	16.172	8.015
2018		103102	1031	18.56	2.513	2.693	18.513	15.132	17.858	8.015
2018		109202	1092	18.08	3.49	2.398	11.273	19.983	17.388	6.103
2018		108404	1086	26.905	5.057	3.309	17.415	19.272	18.967	7.858
2018		108501	1085	26.012	4.061	2.346	18.268	16.031	16.075	9.271
2018		106205	1062	24.369	3.421	2.212	4.938	14.856	17.277	7.721
2018		109102	1095	22.404	3.732	1.779	11.498	17.393	21.756	6.287
2018		108405	1086	24.511	3.188	2.436	18.776	13.489	16.313	12.073

## Sheet: GP_performance_antibiotics
District_code	AFT_code	GP id	C9.8.1.1	C9.8.1.1.a	C9.8.1.2	C9.8.1.3	C9.8.1.4	C9.8.1.5	C9.8.1.6	GP age	av_patient_age per GP	av_GP_age per AFT	av_patient_age per AFT	number_ GP per AFT	% patient over 65 per AFT	GP_sex	Nb patients GP	Nb patients AFT
1011	101101	RRGPLA54D03G870T	12.0907	2.59109	2.42104	15.7161	21.8606	16.9293	22.4454	64	57.0418	63.9333	56.8324	15	36.8113	M	1372	16051
1011	101101	PLTLCU51S52A496D	18.0013	4.1982	2.75911	9.69697	23.8458	20.6875	8.65304	67	55.0314	63.9333	56.8324	15	36.8113	F	570	16051
1011	101101	CCCPRC54C27G870H	14.7635	2.36097	2.7669	10.5007	16.2324	29.0998	14.3633	64	57.0633	63.9333	56.8324	15	36.8113	M	1508	16051
1011	101101	BLDFNC53B45A496H	18.3272	2.26315	2.76793	5.87803	12.619	23.6405	11.2181	65	53.7529	63.9333	56.8324	15	36.8113	F	1257	16051
1011	101101	RNCFNC51P18G870T	15.7269	2.26237	3.16823	7.66061	14.4402	19.803	12.669	67	58.3135	63.9333	56.8324	15	36.8113	M	621	16051
1011	101101	NTLPTR52P01L946C	14.7348	2.825	2.54194	2.50026	19.6052	16.1667	9.97868	66	53.7417	63.9333	56.8324	15	36.8113	M	1463	16051
1011	101101	FLPSRN54T05G870N	17.733	3.20626	3.46554	5.82524	18.3157	15.964	13.3604	64	55.0438	63.9333	56.8324	15	36.8113	M	1403	16051
1011	101101	FGCCRL52S20G870E	16.2721	1.11019	3.19883	8.80734	7.07448	30.1999	13.0414	66	53.8398	63.9333	56.8324	15	36.8113	M	708	16051
1011	101101	RCCGNN48P17B832Q	12.8191	2.46305	5.58784	9.41526	19.7819	14.4721	8.5685	70	64.9531	63.9333	56.8324	15	36.8113	M	823	16051
1011	101101	PSLCRL53D03L946X	18.0568	2.79889	1.74034	28.6579	15.7351	19.019	9.92125	65	56.9873	63.9333	56.8324	15	36.8113	M	830	16051
1011	101101	DRPGPP54C05G870P	13.5315	2.03413	3.04438	9.03955	15.2072	25.3501	13.7246	64	57.9473	63.9333	56.8324	15	36.8113	M	1318	16051
1011	101101	FRRRRT66P08G870C	18.4483	3.40604	3.14527	5.29412	18.7968	33.7361	6.4356	52	59.6983	63.9333	56.8324	15	36.8113	M	1470	16051
1011	101101	LLAFNC52E17C795W	0.461525	0.123402	10.1695	53.3333	28.2486	5.64972	33.8983	66	64.0128	63.9333	56.8324	15	36.8113	M	433	16051
1011	101101	DLFSTN64L10F679T	15.1918	3.36261	2.97995	3.6286	22.2403	21.5091	8.57556	54	59.6003	63.9333	56.8324	15	36.8113	M	1038	16051
1011	101101	DRNPTR53D17B832D	13.9219	2.63344	2.10178	13.3564	19.1697	25.6366	13.4743	65	55.938	63.9333	56.8324	15	36.8113	M	1237	16051
1011	101102	DNTSTM56H15A496F	19.507	2.48907	4.94431	5.18471	13.3244	29.8279	8.62757	62	57.7419	64.4231	56.0127	26	33.6145	M	1418	27927
1011	101102	FRRNRS52H59E715O	43.4505	5.61144	3.26669	12.7512	13.0827	25.3815	8.5919	66	58.4302	64.4231	56.0127	26	33.6145	F	318	27927
1011	101102	NCRGNN54D44B832E	19.8205	2.91476	1.76769	13.1034	15.3953	40.4718	3.72036	64	53.7552	64.4231	56.0127	26	33.6145	F	663	27927
1011	101102	PNIGNE56E28A496R	21.7623	4.55677	4.16835	8.21903	20.9556	21.0065	7.90355	62	56.1238	64.4231	56.0127	26	33.6145	M	1525	27927
1011	101102	NGRNDR57L20A496B	84.1114	13.825	2.26858	8.42192	16.5532	27.6138	12.2987	61	52.7518	64.4231	56.0127	26	33.6145	M	451	27927
1011	101102	DRPNTN48D13G870C	1.83754	0.0619171	4.23913	12.5	3.36957	48.0435	4.23913	70	54.3508	64.4231	56.0127	26	33.6145	M	613	27927
1011	101102	MSCMRA53A31B832F	20.5551	8.54575	6.81837	2.75862	43.1268	14.6526	8.5508	65	60.1008	64.4231	56.0127	26	33.6145	M	1228	27927
1011	101102	TNLLNE59A67E463I	19.7057	1.626	1.53819	35.2617	8.37024	26.9847	4.68791	59	57.73	64.4231	56.0127	26	33.6145	F	821	27927
1011	101102	GSPGPR52R20B832M	16.4453	2.25438	2.57501	41.384	13.7597	19.0068	4.32845	66	57.3452	64.4231	56.0127	26	33.6145	M	1408	27927
1011	101102	STNMDH48T13Z127E	1.81392	0.389638	0.870827	11.8519	21.4804	17.1263	0.870827	70	49.7832	64.4231	56.0127	26	33.6145	M	570	27927
1011	101102	FNTFNC61R05A496H	11.1096	1.28657	2.98047	35.1544	11.7363	17.0901	10.4136	57	53.1537	64.4231	56.0127	26	33.6145	M	585	27927
1011	101102	MSTMRO54A13D629V	15.706	3.3983	3.41498	7.48334	22.0979	30.4919	6.21504	64	61.433	64.4231	56.0127	26	33.6145	M	1059	27927
1011	101102	FGGGNN51T15E463L	14.0303	2.8834	4.1727	15.2019	20.5857	19.5361	8.61264	67	57.7386	64.4231	56.0127	26	33.6145	M	1029	27927
1011	101102	BNDRNN55L01A496V	16.2389	1.6848	1.86613	15.7635	10.4472	26.2493	6.29844	63	52.841	64.4231	56.0127	26	33.6145	M	1522	27927
1011	101102	BNMPSN64R05F023W	21.4835	5.21207	3.51755	9.71836	24.5513	19.953	6.73259	54	52.8067	64.4231	56.0127	26	33.6145	M	1166	27927
1011	101102	LZZMRZ53L31D735A	14.7953	1.74707	3.50547	3.9555	12.1165	26.1586	14.988	65	55.4486	64.4231	56.0127	26	33.6145	M	1469	27927
1011	101102	GLLGPP53R07D629G	15.3496	1.75829	2.30835	20.2502	11.7793	11.1764	4.19868	65	56.4466	64.4231	56.0127	26	33.6145	M	1269	27927
1011	101102	GDCNGR49A17E463B	2.58894	0.7449	5.76734	17.8771	29.1949	17.9647	10.7824	69	52.5091	64.4231	56.0127	26	33.6145	M	1428	27927
1011	101102	LBRFNC52L08D629P	16.403	2.15364	5.64615	2.59218	13.3697	21.634	8.39752	66	55.3231	64.4231	56.0127	26	33.6145	M	1431	27927
1011	101102	PNVFLV49D21D969E	25.5054	3.96467	1.25841	27.5451	16.1202	17.4416	6.00194	69	60.1418	64.4231	56.0127	26	33.6145	M	1161	27927
1011	101102	BRBGTN53C18E574U	40.1814	5.68124	6.00606	6.17181	14.1741	13.54	12.1945	65	59.1315	64.4231	56.0127	26	33.6145	M	780	27927
1011	101102	PRCRMO54P12D629L	14.9562	2.8623	2.62175	15.8746	20.1208	13.9643	5.47723	64	58.9458	64.4231	56.0127	26	33.6145	M	1148	27927
1011	101102	BRZGRG53L04B832N	16.7621	2.022	1.61504	4.06091	12.2818	24.5187	10.2197	65	52.3104	64.4231	56.0127	26	33.6145	M	844	27927
1011	101102	PRNGNN56S08A496G	20.93	4.17946	2.4615	21.4162	20.1922	19.0978	6.10329	62	55.0195	64.4231	56.0127	26	33.6145	M	1470	27927
1011	101102	MZZPLG51H20D629K	19.3116	4.06103	3.99274	26.6832	21.1372	18.2489	9.40757	67	55.5183	64.4231	56.0127	26	33.6145	M	1295	27927
1011	101102	BLGLNI50S24D629M	3.83701	0.367045	2.66567	11.1244	9.79481	22.1933	17.9158	68	51.0158	64.4231	56.0127	26	33.6145	M	1256	27927
1012	101201	DLNFNC53L26B832A	24.99	4.7071	2.64869	8.51078	19.0303	16.4043	8.31896	65	56.5148	64.3913	53.6331	23	29.0344	M	1174	26769
1012	101201	PRPRRT54A15Z614T	27.8962	2.01989	1.99883	1.75056	7.28767	16.9366	4.16534	64	55.9274	64.3913	53.6331	23	29.0344	M	616	26769
1012	101201	PRTGRG50P07B832L	17.7857	2.571	3.62921	4.07729	14.7088	26.9421	4.88513	68	51.6466	64.3913	53.6331	23	29.0344	M	1475	26769
1012	101201	FNTGST50L12B832Y	18.981	3.7457	2.00649	11.3723	19.8484	16.8487	7.75921	68	54.477	64.3913	53.6331	23	29.0344	M	882	26769
1012	101201	PCCNRM54M08B832V	16.4663	1.61098	1.81848	38.1206	9.83395	27.5347	7.8939	64	57.4106	64.3913	53.6331	23	29.0344	M	1440	26769
1012	101201	DLLGNN49M08B832O	16.6229	2.09729	2.53937	4.24967	12.6686	23.2706	5.50807	69	55.3071	64.3913	53.6331	23	29.0344	M	1522	26769
1012	101201	RCCCRL51R06B832X	19.8079	2.16457	0.884081	5.76317	11.0997	30.8144	11.969	67	53.037	64.3913	53.6331	23	29.0344	M	1081	26769
1012	101201	PCCMHL57A03B832C	25.2028	3.13266	1.34913	43.2432	12.531	13.2532	12.0787	61	52.103	64.3913	53.6331	23	29.0344	M	720	26769
1012	101201	PLLMSM58C25B832T	24.4894	3.5784	3.46379	5.50269	14.8508	28.7125	13.8197	60	51.0407	64.3913	53.6331	23	29.0344	M	1477	26769
1012	101201	BRGRSL55L58F023D	23.93	3.35778	2.95236	4.97002	14.2617	15.8008	10.8189	63	52.8378	64.3913	53.6331	23	29.0344	F	1149	26769
1012	101201	DNASVN49D23B832U	17.2497	2.40707	1.66673	3.83315	14.0514	32.9967	5.17868	69	53.672	64.3913	53.6331	23	29.0344	M	1259	26769
1012	101201	VTTMRA54E05B832A	16.6549	2.95263	1.97061	8.74542	18.0567	19.9219	7.0985	64	55.8886	64.3913	53.6331	23	29.0344	M	1505	26769
1012	101201	PTAGPP48L07B832J	2.09474	0.189534	2.07984	12.024	9.04811	15.8649	10.8905	70	50.7993	64.3913	53.6331	23	29.0344	M	1488	26769
1012	101201	MLVCLD52R08B832O	16.1198	1.91653	2.86877	8.05435	11.9537	16.0605	10.5381	66	55.8541	64.3913	53.6331	23	29.0344	M	1358	26769
1012	101201	BNVFNC52A22B832X	16.2336	2.19068	1.51701	6.68592	13.5909	26.0691	5.61522	66	52.9036	64.3913	53.6331	23	29.0344	M	1499	26769
1012	101201	LZZRGS55C05B718U	19.2693	2.46561	1.22623	1.55598	12.8634	17.0737	8.50056	63	53.9164	64.3913	53.6331	23	29.0344	M	943	26769
1012	101201	BRTGRG49E03B832J	17.5777	2.8848	2.21307	3.38445	16.6192	12.3968	13.1604	69	49.4361	64.3913	53.6331	23	29.0344	M	913	26769
1012	101201	GNNDNI52A23B832C	17.8413	2.29842	4.22561	4.04995	12.9582	20.5105	9.82006	66	56.7188	64.3913	53.6331	23	29.0344	M	648	26769
1012	101201	CHPLNZ84S29C415Y	119.732	14.0161	3.14295	2.70919	11.9551	18.4766	8.72983	34	51.3416	64.3913	53.6331	23	29.0344	M	265	26769
1012	101201	CRLLGU53C21B832T	22.0147	2.7952	2.5238	5.46552	12.7767	28.7216	8.26149	65	57.7012	64.3913	53.6331	23	29.0344	M	1082	26769
1012	101201	DLELGU51M05E574V	25.7789	2.67839	2.35775	3.83153	10.4627	24.3362	5.39148	67	52.237	64.3913	53.6331	23	29.0344	M	1513	26769
1012	101201	GRGFRZ50A02B832C	29.5297	3.64243	2.56565	4.25644	12.548	11.9595	7.65339	68	50.5502	64.3913	53.6331	23	29.0344	M	1519	26769
1012	101201	DZZFRC53A10B832N	20.4017	2.43789	2.61075	15.2524	12.1304	16.0852	5.98202	65	52.3293	64.3913	53.6331	23	29.0344	M	1241	26769
1012	101202	CRRNCL62D03F023B	11.3448	0.941885	2.92801	5.25624	8.32113	29.4532	4.67189	56	50.954	64.4286	53.8079	21	29.8588	M	1178	25448
1012	101202	MRNCSR53H22B832Y	13.3509	1.82376	3.32327	3.44828	13.8245	25.8797	10.6226	65	56.7078	64.4286	53.8079	21	29.8588	M	818	25448
1012	101202	SCTGPP51L17E463K	17.5739	2.26132	2.80347	5.98217	13.0617	22.4976	6.71761	67	54.9514	64.4286	53.8079	21	29.8588	M	1501	25448
1012	101202	CRSFLV51E04B832U	33.6395	4.0032	1.81287	9.26958	12.0556	21.1282	7.62065	67	50.6667	64.4286	53.8079	21	29.8588	M	550	25448
1012	101202	MSCMRA48S20D629E	12.2335	1.83502	1.94141	4.81219	15.0307	27.1531	6.41477	70	53.9133	64.4286	53.8079	21	29.8588	M	1003	25448
1012	101202	ZNNRFL51H20B832D	13.3858	1.26685	1.36292	9.02633	9.5707	16.3823	8.61495	67	54.2588	64.4286	53.8079	21	29.8588	M	1189	25448
1012	101202	GSPGPP55S02B832T	34.2177	3.7427	2.58106	3.73985	11.0315	26.9381	10.1416	63	53.403	64.4286	53.8079	21	29.8588	M	975	25448
1012	101202	PRCCLL49T01B832Y	16.0961	2.0053	1.76137	1.70644	12.5822	20.9534	8.47096	69	55.3501	64.4286	53.8079	21	29.8588	M	1197	25448
1012	101202	SGHLSE83D62G702A	17.2711	2.0337	1.00011	3.1688	11.9704	20.2536	9.71486	35	54.7826	64.4286	53.8079	21	29.8588	F	1345	25448
1012	101202	SRGDNL51H09Z600P	17.869	4.13766	3.17278	3.34253	23.3773	13.8203	6.67386	67	54.2073	64.4286	53.8079	21	29.8588	M	1139	25448
1012	101202	SLVSRG51D01B832K	22.4386	3.28575	2.86077	6.49614	14.6433	21.9285	4.0037	67	54.3368	64.4286	53.8079	21	29.8588	M	863	25448
1012	101202	TVRFBA51D05B832G	13.7637	1.78875	2.10474	5.53633	13.0753	24.8751	10.3812	67	54.092	64.4286	53.8079	21	29.8588	M	1474	25448
1012	101202	MSTDDE53E11B832O	20.212	3.0123	3.32992	6.97535	15.0895	25.9357	5.94544	65	52.8527	64.4286	53.8079	21	29.8588	M	1500	25448
1012	101202	BNCDNL52B41B832V	21.227	2.79263	1.27288	5.97015	13.3664	26.8119	5.73144	66	50.6245	64.4286	53.8079	21	29.8588	F	1518	25448
1012	101202	BCCLGU51C03B832D	11.1028	1.4343	1.5111	8.12794	13.1189	24.0897	4.41589	67	51.9275	64.4286	53.8079	21	29.8588	M	1346	25448
1012	101202	PZZRCR58B28L219O	20.123	1.76588	1.43255	17.1052	8.84564	19.1336	3.98239	60	52.58	64.4286	53.8079	21	29.8588	M	1499	25448
1012	101202	BRTMRC52H08E463A	13.8182	2.61444	3.02098	6.68362	19.0271	16.2539	6.061	66	54.2208	64.4286	53.8079	21	29.8588	M	1487	25448
1012	101202	CRGMRA50R22B832J	19.724	3.34813	1.4512	12.7503	17.0646	17.0574	6.66061	68	54.8306	64.4286	53.8079	21	29.8588	M	893	25448
1012	101202	BRZMRT52A27B832M	17.5973	3.20544	2.56768	9.32317	18.2843	32.1416	6.90078	66	55.9893	64.4286	53.8079	21	29.8588	M	1428	25448
1012	101202	BRGFRZ50A09B832D	20.0788	3.62923	2.90009	6.21258	18.1968	21.9323	7.10955	68	55.0694	64.4286	53.8079	21	29.8588	M	1512	25448
1012	101202	SLVLIA51B66B832W	20.4041	3.28086	2.08813	1.44404	16.2712	18.8207	6.85795	67	52.9294	64.4286	53.8079	21	29.8588	F	1033	25448
1012	101203	CLLGPL54S19A496U	17.2024	2.7231	2.69079	16.6474	15.8644	17.5041	5.47265	64	56.5645	61.95	52.5792	20	27.1977	M	698	25825
1012	101203	BNCDNL51S12D612E	17.2178	2.44769	2.67574	16.4344	14.3995	22.4003	3.78898	67	53.5367	61.95	52.5792	20	27.1977	M	1540	25825
1012	101203	CCLMRZ55D09F023N	11.6309	1.78396	3.29151	19.8957	15.5168	9.87364	5.25242	63	54.9743	61.95	52.5792	20	27.1977	M	1507	25825
1012	101203	TRBCRL56T29B832G	21.8102	2.02299	1.83067	23.3718	9.61936	23.2246	22.7614	62	49.4488	61.95	52.5792	20	27.1977	M	1314	25825
1012	101203	CSRDNT54L25L833T	15.7335	2.19968	1.29746	41.9663	14.0506	33.1567	3.83072	64	54.8594	61.95	52.5792	20	27.1977	M	1497	25825
1012	101203	BRRGRG49A15F023P	3.13768	0.467281	2.6931	18.018	14.9403	16.7036	19.0441	69	53.8809	61.95	52.5792	20	27.1977	M	1194	25825
1012	101203	LRNMRC54R19D629V	20.352	3.37458	2.40192	46.5428	16.7771	15.2903	7.58943	64	53.7726	61.95	52.5792	20	27.1977	M	1491	25825
1012	101203	RCCLVI56A59F023B	26.6074	2.42606	2.57526	18.2893	9.42706	25.6081	6.7931	62	50.4962	61.95	52.5792	20	27.1977	F	1280	25825
1012	101203	MRRSVN56S22D150B	21.4069	1.98409	1.35655	24.7669	9.71004	20.0295	4.79382	62	50.6521	61.95	52.5792	20	27.1977	M	1407	25825
1012	101203	NDRNDR58E22F023Q	25.3073	3.42138	2.2332	31.4621	13.7541	22.072	6.11161	60	45.6195	61.95	52.5792	20	27.1977	M	859	25825
1012	101203	BNDGLN54A49F023X	15.8292	2.47076	2.08851	28.5963	15.7237	19.8351	9.20847	64	54.349	61.95	52.5792	20	27.1977	F	1139	25825
1012	101203	PLAVNT83E56G628M	19.529	2.597	1.7918	20.1047	17.8183	16.9067	10.0529	35	53.0311	61.95	52.5792	20	27.1977	F	21	25825
1012	101203	DMCRLN64T49E704Q	27.4378	2.93715	3.70578	13.1665	10.9662	24.0261	10.2589	54	49.21	61.95	52.5792	20	27.1977	F	1475	25825
1012	101203	CHRLGU51C29I046G	17.1354	2.82552	2.70648	7.66824	16.5836	18.5677	6.61739	67	51.6909	61.95	52.5792	20	27.1977	M	1503	25825
1012	101203	RGGCMR62L01B832L	17.808	1.80747	1.71859	6.02441	10.291	13.8469	12.8637	56	52.8493	61.95	52.5792	20	27.1977	M	1515	25825
1012	101203	GMGGLI54P56F023L	18.9693	2.69057	4.39203	10.1579	14.3697	24.248	14.355	64	56.0569	61.95	52.5792	20	27.1977	F	1357	25825
1012	101203	BRDPLG49B23M126B	4.38885	0.814055	5.85206	23.5988	18.7313	13.3226	5.40873	69	51.4844	61.95	52.5792	20	27.1977	M	1518	25825
1012	101203	NDRGRG51A02F023I	22.0857	3.62005	7.22069	15.5754	16.8325	21.2754	9.07018	67	53.3939	61.95	52.5792	20	27.1977	M	1484	25825
1012	101203	ZPPCLD52M06F023J	19.5427	1.94029	1.60482	4.92091	10.1978	19.9209	7.24749	66	53.2655	61.95	52.5792	20	27.1977	M	1505	25825
1012	101203	LNFLSN58A04H501N	24.7124	3.20239	1.05176	12.4085	13.0885	18.1192	3.75448	60	53.7175	61.95	52.5792	20	27.1977	M	1521	25825
1012	101204	RRGNRC54H02F679U	19.8502	3.78367	3.24063	8.60359	19.5441	27.6326	6.54459	64	52.4499	62.8261	53.4253	23	28.4437	M	1415	23166
1012	101204	BNGDLN52E12F023P	25.0444	2.96551	2.274	15.4188	11.9715	17.2649	6.02424	66	53.1587	62.8261	53.4253	23	28.4437	M	1157	23166
1012	101204	BLDMSM52A06F679D	19.1879	2.84908	3.46826	6.02637	15.2077	22.2963	5.55525	66	54.2212	62.8261	53.4253	23	28.4437	M	1483	23166
1012	101204	FRMNNA82A45G628G	205.969	24.7195	2.31105	16.6385	12.5579	27.5013	5.33581	36	50.2868	62.8261	53.4253	23	28.4437	F	225	23166
1012	101204	FLDMRZ52A01F023D	13.8977	2.49991	2.16339	20.1365	18.303	22.6412	6.44439	66	54.0217	62.8261	53.4253	23	28.4437	M	868	23166
1012	101204	BFFNCS53A24F679A	18.6302	3.52968	4.16323	5.43988	19.2574	21.9526	9.75528	65	55.2326	62.8261	53.4253	23	28.4437	M	1230	23166
1012	101204	DLSDLN53B42G702Z	28.277	2.07288	1.9431	30.1109	7.48605	23.4263	4.57481	65	54.9016	62.8261	53.4253	23	28.4437	F	693	23166
1012	101204	GGNGNN59T19I754V	102.889	16.9766	1.78456	14.8436	16.8528	21.1822	5.12527	59	56.6339	62.8261	53.4253	23	28.4437	M	216	23166
1012	101204	GRMNDA56E45F679H	22.8921	1.75047	3.50879	31.7859	7.85137	33.0916	5.2061	62	48.3815	62.8261	53.4253	23	28.4437	F	1054	23166
1012	101204	LSTLDA53C07G702Q	13.7535	2.10946	3.02943	10.276	15.5442	17.6903	11.9192	65	55.0205	62.8261	53.4253	23	28.4437	M	1137	23166
1012	101204	BTTLNE76D46B950P	46.8919	3.58099	3.62174	12.3573	8.11372	18.2237	13.2893	42	47.8216	62.8261	53.4253	23	28.4437	F	669	23166
1012	101204	RCCRTR52A19F023M	31.3757	3.48473	2.39224	31.2985	11.2153	47.1327	5.88076	66	54.0486	62.8261	53.4253	23	28.4437	M	1158	23166
1012	101204	MGGVNI52E54I942I	16.8393	2.47856	2.75084	11.54	14.8163	14.3342	11.7045	66	55.0983	62.8261	53.4253	23	28.4437	F	1035	23166
1012	101204	BLEMRC55S11L833J	21.8601	2.01736	2.7533	8.46824	9.30202	28.6398	13.0263	63	55.5805	62.8261	53.4253	23	28.4437	M	1517	23166
1012	101204	CTLNZR51B23H953O	22.0426	4.18994	3.76025	5.69551	19.0693	25.7715	10.6	67	53.7362	62.8261	53.4253	23	28.4437	M	1246	23166
1012	101204	RSNRZR49E24F023A	17.5813	1.7435	1.90237	17.4144	10.0225	21.0665	6.79234	69	55.1377	62.8261	53.4253	23	28.4437	M	1163	23166
1012	101204	BRGMRT48L03F023K	0.781846	0.0756235			11.3054	24.1182	2.51231	70	55.7521	62.8261	53.4253	23	28.4437	M	736	23166
1012	101204	TRRLGU56R13F023F	18.582	3.92233	2.39029	9.60474	21.6092	17.3071	3.15112	62	53.6875	62.8261	53.4253	23	28.4437	M	1463	23166
1012	101204	BTTPNG53H09F023N	19.1081	6.11328	2.4341	15.0427	32.8259	13.7991	5.61445	65	52.0013	62.8261	53.4253	23	28.4437	M	1177	23166
1012	101204	CLLRND51T17F023R	18.6099	1.73862	1.40561	30.8761	9.41324	15.2005	4.34542	67	54.6869	62.8261	53.4253	23	28.4437	M	1498	23166
1012	101204	MRCMRA56S03F023J	20.668	4.89418	2.41769	1.13671	24.0105	10.1296	7.07487	62	51.1053	62.8261	53.4253	23	28.4437	M	1437	23166
1012	101204	CRRROI54R22L833I	9.05406	0.987715			10.9091	50.9091		64	49	62.8261	53.4253	23	28.4437	M	9	23166
1012	101204	LZZLSN50L69F023R	30.9879	4.58411	2.17839	15.8551	14.9509	23.8243	5.53424	68	56.0516	62.8261	53.4253	23	28.4437	F	580	23166
1012	101205	LSADNC52R05F023V	18.0282	1.86029	2.73973	14.4547	10.4234	27.2071	3.8379	66	52.379	61.0714	53.087	14	28.5516	M	1482	17052
1012	101205	BNDFNC80M62F023G	22.0605	2.04278	1.53016	25.0826	9.58804	31.4867	4.09981	38	48.1622	61.0714	53.087	14	28.5516	F	1094	17052
1012	101205	PMNMRT65L21G568O	23.0134	3.78797	3.55921	37.3374	16.6747	17.2607	9.45927	53	52.3755	61.0714	53.087	14	28.5516	M	457	17052
1012	101205	DCSLRD57P09D735T	18.4437	3.01002	2.38899	17.2521	16.4068	13.6843	5.87327	61	55.4195	61.0714	53.087	14	28.5516	M	1495	17052
1012	101205	LBRFNC51E20F023D	19.0318	3.41289	3.07258	29.6335	18.2548	13.8752	10.8519	67	55.8898	61.0714	53.087	14	28.5516	M	1490	17052
1012	101205	MNNGLC55T27F023Z	16.758	2.4957	1.75802	6.31313	15.0702	27.0955	6.34424	63	54.8604	61.0714	53.087	14	28.5516	M	1480	17052
1012	101205	NGLMSM57R03G702Z	14.8743	1.99175	1.44945	15.3984	13.5339	18.2854	3.59361	61	51.5888	61.0714	53.087	14	28.5516	M	1152	17052
1012	101205	RFFGNN52B10F023T	17.6326	3.13382	3.36699	6.76056	17.7827	17.3625	17.7329	66	56.2537	61.0714	53.087	14	28.5516	M	1293	17052
1012	101205	PTCLSN63M54F023Y	32.1179	3.32018	1.58544	8.0292	10.6691	34.6734	4.59042	55	47.2022	61.0714	53.087	14	28.5516	F	1156	17052
1012	101205	MNFSFN64H07L833Z	19.5789	2.26315	1.07604	18.5244	11.8048	17.6195	5.85991	54	51.5206	61.0714	53.087	14	28.5516	M	1306	17052
1012	101205	MNSFNC49C04F023N	3.10647	0.410862	3.14906	39.0244	13.226	18.8943	5.94822	69	52.8785	61.0714	53.087	14	28.5516	M	588	17052
1012	101205	CHNLCN53C44F839N	19.4556	2.79617	1.03175	12.749	14.5335	13.2823	2.85807	65	54.2826	61.0714	53.087	14	28.5516	F	1204	17052
1012	101205	RZZFBA48C14F023E	0.86703	0.086492	1.44928	9.41176	10.8037	12.3847	2.7668	70	53.5375	61.0714	53.087	14	28.5516	M	1386	17052
1012	101205	MNFCRL51R08F023R	24.4651	3.39283	2.91591	51.5691	14.302	21.9085	8.43004	67	55.2822	61.0714	53.087	14	28.5516	M	1469	17052
1021	102101	MLTTRS55R55G582I	27.3568	3.06802	2.11203	2.76986	11.5792	20.1519	6.15752	63	52.0068	62.0526	55.0189	19	33.6441	F	1436	23860
1021	102101	FTOMCH57M26G273R	44.6112	6.99252	2.05185	1.428	16.0244	17.2384	8.46079	61	55.8935	62.0526	55.0189	19	33.6441	M	792	23860
1021	102101	SNTGGT59L67C236X	27.4297	2.2742	1.59184	2.20872	8.45611	11.6678	7.22131	59	50.9822	62.0526	55.0189	19	33.6441	F	910	23860
1021	102101	GRLFNC51H45B557R	21.091	2.39013	2.42025	4.51181	11.4361	16.2546	5.58666	67	57.7766	62.0526	55.0189	19	33.6441	F	1056	23860
1021	102101	TRTGNN53D26E715D	27.3424	3.29414	2.51753	13.293	12.9198	19.2874	9.40608	65	56.3485	62.0526	55.0189	19	33.6441	M	1195	23860
1021	102101	FRGNNA61M48E463F	14.487	2.02885	2.18905	2.34346	14.8011	23.7198	6.64915	57	56.3033	62.0526	55.0189	19	33.6441	F	1482	23860
1021	102101	VRDDTL64E71E715C	16.1961	2.20519	3.70816	11.5618	13.8967	21.3064	9.09535	54	55.1385	62.0526	55.0189	19	33.6441	F	1140	23860
1021	102101	SPSMRZ53R25C236S	28.3103	3.52969	3.74229	3.02267	13.0972	9.82171	15.5385	65	54.735	62.0526	55.0189	19	33.6441	M	1229	23860
1021	102101	GRLCHR54A57B557S	28.563	5.11104	3.68817	4.50761	18.4756	20.2539	9.79893	64	55.5026	62.0526	55.0189	19	33.6441	F	1347	23860
1021	102101	MGSDLA55R10G582Z	16.3727	2.32613	3.7775	0.255591	14.589	14.9862	14.2565	63	54.902	62.0526	55.0189	19	33.6441	M	1434	23860
1021	102101	RMORNI53E28F225R	30.3723	5.05659	4.39869	2.08284	17.6396	18.2838	7.58605	65	58.1089	62.0526	55.0189	19	33.6441	M	1242	23860
1021	102101	SLVLSN56S09A657C	21.5336	4.41945	1.91781	1.46935	20.9841	7.95191	9.23997	62	57.0799	62.0526	55.0189	19	33.6441	M	1255	23860
1021	102101	GNNGPP50S05C236F	28.2601	4.49352	2.77333	13.3619	16.2423	15.2712	9.2602	68	58.9331	62.0526	55.0189	19	33.6441	M	528	23860
1021	102101	GDDGDL56T13E715V	26.3147	3.67732	2.75104	3.61132	14.1986	21.2713	5.67513	62	51.5165	62.0526	55.0189	19	33.6441	M	1326	23860
1021	102101	PLZGRL54L24L872G	20.5635	6.01068	2.23119	9.82479	30.3427	16.0558	4.18718	64	54.475	62.0526	55.0189	19	33.6441	M	1516	23860
1021	102101	PRNNTN57M23A657I	23.5971	3.99826	1.76206	3.68384	17.2359	15.6854	6.16384	61	54.2698	62.0526	55.0189	19	33.6441	M	1517	23860
1021	102101	DNILSN53A31B455T	22.7648	3.37848	1.19259	4.45255	15.0147	19.0882	6.36458	65	55.6258	62.0526	55.0189	19	33.6441	M	1346	23860
1021	102101	BCCCLD63M31F063W	20.9287	2.97714	1.20427	4.26553	14.8674	12.9921	12.6442	55	52.8527	62.0526	55.0189	19	33.6441	M	1555	23860
1021	102101	VLNNNR59L14E715G	21.2245	5.12373	1.97763	1.50993	24.592	10.7291	3.03881	59	54.5943	62.0526	55.0189	19	33.6441	M	1554	23860
1021	102102	CRVMSO53B02E715W	19.1113	3.32771	2.68101	15.7186	17.5234	9.77032	4.66642	65	53.7017	63.0556	53.0241	18	28.9163	M	1174	21399
1021	102102	FBBFRZ55D10A657M	15.5106	2.0668	0.971145	28.3925	13.3847	11.8968	4.09035	63	52.0766	63.0556	53.0241	18	28.9163	M	382	21399
1021	102102	BRSNDR52C30A560G	21.6076	3.41739	1.05964	6.27759	16.0374	28.3781	8.7645	66	54.0691	63.0556	53.0241	18	28.9163	M	1007	21399
1021	102102	CNTLIO59M06E715K	22.1146	4.11774	1.80185	1.65993	18.7472	20.2117	7.33063	59	54.8602	63.0556	53.0241	18	28.9163	M	945	21399
1021	102102	CRDGLC52C09A657P	0.686536	0.0554343	5.56909	22.2222	8.42173	38.7041	8.60092	66	50.9245	63.0556	53.0241	18	28.9163	M	1162	21399
1021	102102	BLDBBR52C70D874Y	19.7538	4.0963	1.71302	9.89091	21.1729	18.0309	5.77805	66	54.4829	63.0556	53.0241	18	28.9163	F	1279	21399
1021	102102	LSSLSN55A12E715A	20.4071	3.20944	2.81535	9.23059	16.2249	21.4626	5.05722	63	52.9401	63.0556	53.0241	18	28.9163	M	1517	21399
1021	102102	GDULCN52B20A560X	20.3975	4.30139	2.02567	4.71949	21.3701	16.6181	9.16155	66	52.9436	63.0556	53.0241	18	28.9163	M	1501	21399
1021	102102	DMAMST64E65A657R	22.524	2.99084	1.13142	3.29897	13.6453	14.624	6.3768	54	52.9219	63.0556	53.0241	18	28.9163	F	1465	21399
1021	102102	MNCLNZ52A20E715Q	16.1832	2.54539	4.02546	25.6513	15.9909	18.7313	2.63051	66	54.0121	63.0556	53.0241	18	28.9163	M	1441	21399
1021	102102	CHCLCU59E65E715I	25.7403	3.47231	1.79307	2.80811	14.263	10.1992	16.1135	59	48.3282	63.0556	53.0241	18	28.9163	F	1027	21399
1021	102102	MSTGPP59B24C996Y	25.3838	3.39601	2.37884	4.17221	13.5472	25.0126	11.2634	59	56.2538	63.0556	53.0241	18	28.9163	M	1523	21399
1021	102102	VLNVTI53R18I066C	52.7617	12.7751	1.00433	1.53629	24.7464	24.2056	5.9185	65	49.0414	63.0556	53.0241	18	28.9163	M	868	21399
1021	102102	NPLGNN56M49D828B	21.8777	3.16898	1.83748	6.0015	14.9358	13.2422	9.82501	62	50.8784	63.0556	53.0241	18	28.9163	F	1526	21399
1021	102102	PLGMRC54B14B007T	18.7153	3.88013	1.81388	4.95775	20.9329	10.0895	6.88122	64	53.6934	63.0556	53.0241	18	28.9163	M	1521	21399
1021	102102	PTRNNL58C55D612M	25.1	3.17031	1.90147	4.88073	12.7663	21.1134	7.54232	60	53.1926	63.0556	53.0241	18	28.9163	F	1118	21399
1021	102102	DNTGRG55B09E715Y	22.5867	5.38086	3.64155	5.57006	24.9898	12.6834	9.61842	63	53.0068	63.0556	53.0241	18	28.9163	M	476	21399
1021	102102	GNNGPP49E23A560Y	7.7278	1.4162	2.35548	4.58636	18.3685	5.52755	10.0493	69	54.5342	63.0556	53.0241	18	28.9163	M	1467	21399
1022	102201	MTTMSM54C02E715T	16.399	2.42374	4.03936	44.2413	14.9016	18.1947	11.7323	64	55.1353	59.6786	52.9481	28	28.8219	M	1467	32720
1022	102201	PRTNMR74R59E715Q	19.8499	3.19344	2.76357	2.62295	16.424	18.1094	9.11689	44	50.9294	59.6786	52.9481	28	28.8219	F	988	32720
1022	102201	LVRGFR55A23G702V	46.2482	7.71802	0.483566	2.19178	16.6883	24.7039	6.39498	63	55.9393	59.6786	52.9481	28	28.8219	M	71	32720
1022	102201	BGNGLL52C55B648U	11.5717	2.01954	1.52589	0.412371	17.4842	16.3247	7.4957	66	52.6759	59.6786	52.9481	28	28.8219	F	1396	32720
1022	102201	NPLFBA54P20B648C	17.6098	2.89599	1.29837	4.38276	16.6122	17.841	11.1405	64	51.9623	59.6786	52.9481	28	28.8219	M	1477	32720
1022	102201	TRRGNN58C05B648A	21.2814	4.14253	4.45957	32.9995	19.7309	20.8596	9.6465	60	56.6238	59.6786	52.9481	28	28.8219	M	1387	32720
1022	102201	GHLNTN52B20B648T	19.8831	2.74176	2.08723	1.55189	13.8528	34.7231	12.1496	66	50.9001	59.6786	52.9481	28	28.8219	M	1325	32720
1022	102201	LNDRRT54H22B648S	24.3294	3.30755	2.16435	8.69565	13.679	21.2582	9.67646	64	53.1602	59.6786	52.9481	28	28.8219	M	1523	32720
1022	102201	BLLRRT53E21B648V	17.9091	2.88272	2.39173	4.83871	16.3619	15.5202	7.68759	65	54.3602	59.6786	52.9481	28	28.8219	M	1484	32720
1022	102201	MCHDVD72S19E715L	34.5806	7.20141	3.00556		21.2412	25.805	8.75418	46	49.3444	59.6786	52.9481	28	28.8219	M	207	32720
1022	102201	VTLLRT54A29B007B	17.1037	1.6689	2.50368	6.005	9.92199	16.4266	7.62013	64	54.322	59.6786	52.9481	28	28.8219	M	1460	32720
1022	102201	QRCMRT51P13E715X	15.8408	2.38323	3.15943	2.33508	15.0872	21.6324	16.1283	67	54.575	59.6786	52.9481	28	28.8219	M	984	32720
1022	102201	RBNPCH54A08E715Y	34.296	3.51794	2.89466	6.69815	10.3447	20.5215	6.37954	64	53.6585	59.6786	52.9481	28	28.8219	M	1469	32720
1022	102201	MEIGRG57H26B648Y	15.3034	4.004	3.01839	2.15054	26.1893	11.2127	9.81738	61	55.3994	59.6786	52.9481	28	28.8219	M	854	32720
1022	102201	BGISNO73M66E715P	16.1669	2.27037	2.32492	1.67715	14.327	16.9376	12.9498	45	53.3611	59.6786	52.9481	28	28.8219	F	1173	32720
1022	102201	LREMRC51R30B648N	27.2388	3.50492	3.15493	5.48847	12.9002	14.7592	15.0801	67	54.8242	59.6786	52.9481	28	28.8219	M	515	32720
1022	102201	PZZMLN71C15E715W	30.8145	3.91724	1.87748	11.574	12.9328	24.0387	10.1149	47	44.9882	59.6786	52.9481	28	28.8219	M	1381	32720
1022	102201	GRSDNL53B53L702J	21.5086	2.39844	3.77514	2.50641	11.2954	20.2576	17.8105	65	53.4337	59.6786	52.9481	28	28.8219	F	1554	32720
1022	102201	MTTMNC59A63E715A	21.7105	3.97985	2.71954	3.44828	18.7476	28.4678	12.5033	59	50.3645	59.6786	52.9481	28	28.8219	F	1520	32720
1022	102201	BNDCLD56C17G491R	35.9455	5.9609	5.4085	5.22151	16.673	21.1919	22.6087	62	55.1106	59.6786	52.9481	28	28.8219	M	819	32720
1022	102201	NTTVNT64B54E715Z	25.8039	2.78027	2.35136	1.01309	10.9357	15.6841	9.33134	54	49.6213	59.6786	52.9481	28	28.8219	F	1559	32720
1022	102201	LNRGUO63R25E715H	20.3804	1.85129	2.37563	5.7842	9.22768	20.3553	11.5278	55	53.7271	59.6786	52.9481	28	28.8219	M	1397	32720
1022	102201	MCHFDN59L29E715Q	24.5026	2.88382	5.04961	2.31381	11.8177	14.0139	7.60011	59	53.6095	59.6786	52.9481	28	28.8219	M	1567	32720
1022	102201	GVNTMS56P10D862M	17.6474	3.31696	6.45878	2.16685	18.866	21.1988	19.207	62	54.759	59.6786	52.9481	28	28.8219	M	1487	32720
1022	102201	MRTPRZ57A43B648M	21.6426	2.53618	3.2443	1.83908	11.7355	9.28366	13.9864	61	51.9854	59.6786	52.9481	28	28.8219	F	1582	32720
1022	102201	VNTMRC55T09E715R	16.1263	2.85591	2.46005	2.40278	17.8528	13.1592	11.0307	63	55.8339	59.6786	52.9481	28	28.8219	M	1487	32720
1022	102201	SCTVCN49R16B648S	20.7236	4.0094	2.89097	8.18605	19.5095	22.7343	10.4409	69	52.0333	59.6786	52.9481	28	28.8219	M	587	32720
1022	102202	PLLLCR63M55F205Y	25.359	2.68143	1.13847	17.5775	10.994	13.3384	7.74605	55	43.7593	61.5417	51.0959	24	24.9651	F	764	30445
1022	102202	CNGDNC54S48F892S	24.4546	2.58481	1.73227	8.96247	10.8316	12.8694	16.371	64	49.265	61.5417	51.0959	24	24.9651	F	1166	30445
1022	102202	CLMLCN53E11E715U	25.8425	3.19959	2.01857	4.49438	12.492	36.0017	15.62	65	51.1805	61.5417	51.0959	24	24.9651	M	1515	30445
1022	102202	TRLMRT60R03F452Y	21.0114	3.8186	4.00874	11.3348	18.4049	16.2135	17.0845	58	50.2836	61.5417	51.0959	24	24.9651	M	1551	30445
1022	102202	RSLPLG57C13E715T	28.6498	2.98378	2.63096	4.24259	10.5938	21.2946	17.8231	61	51.3014	61.5417	51.0959	24	24.9651	M	1334	30445
1022	102202	MRLTRS70T68E573P	24.5845	3.57379	3.69914	3.7037	14.7594	24.7661	13.3717	48	53.1104	61.5417	51.0959	24	24.9651	F	1187	30445
1022	102202	FVLTTL56E31E715S	19.3299	3.70594	3.96796		19.2347	15.423	16.16	62	54.7661	61.5417	51.0959	24	24.9651	M	1218	30445
1022	102202	LRTMSM64E29G702U	20.8148	4.56521	2.79035	2.02212	22.0164	18.7283	10.7546	54	53.6236	61.5417	51.0959	24	24.9651	M	1487	30445
1022	102202	MZZCRL57L69E715R	27.2691	1.85534	2.38205	3.03605	6.91619	29.5579	6.6871	61	48.6624	61.5417	51.0959	24	24.9651	F	570	30445
1022	102202	MLFFVN53P10Z306I	22.5264	2.69551	1.47944	15.2206	12.0935	13.5789	3.2447	65	54.1647	61.5417	51.0959	24	24.9651	M	1321	30445
1022	102202	MNCLCN52C41A241U	19.4909	3.39688	2.28546	2.03284	17.5481	17.979	7.76069	66	50.7013	61.5417	51.0959	24	24.9651	F	1140	30445
1022	102202	BRTFST53B15E715C	19.0776	3.1044	2.3802	1.88457	16.6464	18.0153	11.966	65	45.9252	61.5417	51.0959	24	24.9651	M	613	30445
1022	102202	TCCPMR52S55B648Z	28.9989	4.289	6.63877	20.0517	14.9366	27.1218	13.1594	66	51.6077	61.5417	51.0959	24	24.9651	F	1554	30445
1022	102202	NRDNRA59S51E715J	26.1844	5.06782	3.04393	3.87816	19.5425	14.8604	7.68738	59	50.7269	61.5417	51.0959	24	24.9651	F	1435	30445
1022	102202	PSEVRL49M17A561N	23.0673	2.5208	1.15118	48.8353	10.9962	11.4272	6.03135	69	54.7406	61.5417	51.0959	24	24.9651	M	1458	30445
1022	102202	DLCCRD53L22G882X	20.809	3.18119	2.39571	0.311058	15.4948	16.7453	9.64197	65	50.1942	61.5417	51.0959	24	24.9651	M	1476	30445
1022	102202	MGRGPP54B04E715N	21.4713	3.69813	3.74329	4.24344	17.3112	21.4402	8.8069	64	54.3591	61.5417	51.0959	24	24.9651	M	1505	30445
1022	102202	MNCLSN55M17A241F	21.9793	4.00715	3.40147	31.977	18.3133	16.1752	7.40383	63	52.6822	61.5417	51.0959	24	24.9651	M	1520	30445
1022	102202	CCRMRA60B11B828O	20.2321	3.05987	2.01261	7.965	15.3215	20.2077	11.3729	58	44.6062	61.5417	51.0959	24	24.9651	M	1415	30445
1022	102202	PCCGNN56L06E715S	30.0427	2.07682	2.36438	3.28947	7.13276	30.8492	9.00841	62	51.5312	61.5417	51.0959	24	24.9651	M	386	30445
1022	102202	SLVFNC50R29Z602T	23.2843	2.44424	2.1403	0.944696	10.5292	16.3972	5.05112	68	53.9772	61.5417	51.0959	24	24.9651	M	1487	30445
1022	102202	GSFMPR54D60E715O	20.5239	2.51177	4.02512	6.45173	12.3928	18.254	7.98668	64	50.1845	61.5417	51.0959	24	24.9651	F	1461	30445
1022	102202	BLDCTA66C44C236U	26.4766	4.02271	2.82813	8.14354	15.6136	11.6085	10.4099	52	48.4054	61.5417	51.0959	24	24.9651	F	1374	30445
1022	102202	MRMDNL55T13D403Q	21.0398	3.44304	2.6203	2.86512	16.7148	32.5611	8.19939	63	52.0494	61.5417	51.0959	24	24.9651	M	1508	30445
1022	102203	NRDMRZ67P23E715C	71.9017	12.5032	3.77153	2.35368	17.7435	28.0547	10.857	51	50.1249	63.5294	52.378	17	26.866	M	325	19769
1022	102203	GLLPLA54T11E715M	12.681	1.41504	1.84229	3.11042	11.3504	15.6126	4.59011	64	47.298	63.5294	52.378	17	26.866	M	835	19769
1022	102203	LPRGPP54H21G702L	34.0519	5.09863	4.02519	3.92157	17.1067	7.51916	17.2304	64	52.4212	63.5294	52.378	17	26.866	M	186	19769
1022	102203	GRDNMR53A19E715F	22.4964	4.24256	4.29465	3.08972	19.0104	24.3522	11.5537	65	52.804	63.5294	52.378	17	26.866	M	1564	19769
1022	102203	DMAMSV52A50F035F	23.5298	3.68346	1.99036	0.500208	15.8019	14.9932	3.98914	66	53.8449	63.5294	52.378	17	26.866	F	1387	19769
1022	102203	LPPGRG52R06E715L	18.1499	3.03303	1.84237	2.25352	16.885	24.2534	7.76075	66	52.7179	63.5294	52.378	17	26.866	M	1260	19769
1022	102203	MNCGLL52T19E715N	18.0669	1.98157	1.03119	7.59275	11.1062	23.1584	3.64581	66	52.2319	63.5294	52.378	17	26.866	M	1525	19769
1022	102203	CRLRRT52A05E715E	10.7745	1.14999	1.52588	8.75912	10.9582	20.2769	6.9597	66	53.1553	63.5294	52.378	17	26.866	M	1510	19769
1022	102203	SCCMRA49P27E202P	32.6966	3.74139	2.03185	3.23232	11.5387	18.7147	6.61029	69	52.4171	63.5294	52.378	17	26.866	M	1557	19769
1022	102203	SRBMRC54R12E715N	22.6333	3.52654	4.16127	6.99764	15.6735	10.0148	13.9596	64	54.3743	63.5294	52.378	17	26.866	M	1347	19769
1022	102203	MRTLDA53C01E715T	17.0911	3.29404	4.25207	1.66736	19.3572	14.6783	22.117	65	54.1575	63.5294	52.378	17	26.866	M	1528	19769
1022	102203	CRDLNE67H41A657O	30.5258	4.23722	1.44831	12.7352	14.1065	20.2791	5.33758	51	45.0297	63.5294	52.378	17	26.866	F	1642	19769
1022	102203	BRTLGU52H21E715Q	10.6615	1.45109	0.742556	7.80488	13.7992	28.4646	7.54932	66	49.7324	63.5294	52.378	17	26.866	M	236	19769
1022	102203	SMNBRN53A17G491V	13.2356	2.00031	3.22983	2.34581	15.2287	16.2872	11.296	65	53.676	63.5294	52.378	17	26.866	M	1271	19769
1022	102203	SLTNNL52C41E715K	27.5472	4.22651	2.40358	9.61303	15.5022	19.9299	15.1184	66	51.778	63.5294	52.378	17	26.866	F	955	19769
1022	102203	RMBLSN51A16E715S	16.7884	1.88764	2.00501	2.67152	11.3596	20.5354	9.26686	67	53.8832	63.5294	52.378	17	26.866	M	1527	19769
1022	102203	GLLNLP59L22E715A	21.253	3.54922	3.2901	1.90817	16.8391	12.6724	8.931	59	54.6925	63.5294	52.378	17	26.866	M	1114	19769
1022	102204	GMBVNT77A63E715E	22.545	3.735	3.43721	2.88462	13.1463	22.457	10.9445	41	55.7426	60.1579	53.1993	19	28.8224	F	12	24716
1022	102204	BLLBBR57E63E715G	24.0351	4.06089	3.22018	6.98351	17.1202	22.1353	8.11576	61	52.1795	60.1579	53.1993	19	28.8224	F	1276	24716
1022	102204	RBCMRA65P07E715F	19.8977	1.19321	2.15208	3.34728	6.24103	32.4247	7.31707	53	48.7033	60.1579	53.1993	19	28.8224	M	112	24716
1022	102204	DDICML48L18F152M	19.1855	2.656	2.95749	0.633245	13.8944	15.2568	5.70251	70	52.364	60.1579	53.1993	19	28.8224	M	1489	24716
1022	102204	LLGLDA62D07E715U	21.2785	3.37027	2.45461	3.76203	15.9827	24.0006	13.3354	56	52.7954	60.1579	53.1993	19	28.8224	M	1476	24716
1022	102204	NRDDNI49L06E715R	18.3224	2.6624	3.37178	2.81773	14.5871	19.9743	10.7423	69	55.2836	60.1579	53.1993	19	28.8224	M	1523	24716
1022	102204	PTRMHL59S15D086P	19.0605	2.92063	2.17093	4.1721	15.3371	17.3785	10.1721	59	53.8852	60.1579	53.1993	19	28.8224	M	1604	24716
1022	102204	LNRGFR48E05G702Y	1.14188	0.157472	1.73323		13.7905	13.263	6.10399	70	53.2814	60.1579	53.1993	19	28.8224	M	1537	24716
1022	102204	BCCLRT58M15E715D	20.0847	3.58715	3.12977	2.25912	17.9874	15.2257	8.31339	60	54.7623	60.1579	53.1993	19	28.8224	M	1559	24716
1022	102204	FNTDTR51P13E715E	18.4575	3.66043	3.64786	8.84495	20.0749	19.3399	9.12904	67	54.4512	60.1579	53.1993	19	28.8224	M	1506	24716
1022	102204	GLLPLG52D07E715Z	20.6584	4.14161	3.20524	4.38089	20.1929	13.2485	15.1349	66	54.2199	60.1579	53.1993	19	28.8224	M	1494	24716
1022	102204	PLLFNC50D15E715K	19.7517	3.54777	5.51323		18.1359	14.841	16.0276	68	55.5994	60.1579	53.1993	19	28.8224	M	1178	24716
1022	102204	GRBFBA60E17L219N	22.4883	2.85768	1.92862	6.71454	12.7845	21.4747	11.2257	58	49.0093	60.1579	53.1993	19	28.8224	M	1544	24716
1022	102204	PNCGUO74S21E715X	21.2083	3.93536	3.49769	1.68776	18.6596	20.5803	11.8597	44	52.1576	60.1579	53.1993	19	28.8224	M	1487	24716
1022	102204	MNSMRT51B18E715V	15.803	3.0931	2.00687	1.57869	19.8295	26.2079	6.64559	67	55.5722	60.1579	53.1993	19	28.8224	M	1271	24716
1022	102204	MRCRRT54M03E715F	23.4365	5.99422	4.7811	3.43675	25.8208	13.3148	9.97375	64	51.7056	60.1579	53.1993	19	28.8224	M	1488	24716
1022	102204	BRLLRT60T14E715D	31.9451	6.13292	3.29804	5.85893	19.4818	18.7023	10.182	58	50.6916	60.1579	53.1993	19	28.8224	M	1579	24716
1022	102204	PPNSMN72B23E715U	26.8435	2.86392	1.78085	3.95349	11.0168	26.8427	7.39602	46	51.8081	60.1579	53.1993	19	28.8224	M	1181	24716
1022	102204	MCHLGU52D20E715N	15.3318	2.72159	2.59056	1.39811	18.1339	13.5102	5.30115	66	52.3249	60.1579	53.1993	19	28.8224	M	1400	24716
1022	102205	VTLLDI56M10E715D	26.6488	3.4753	2.38651	2.8313	13.1453	19.1728	8.80978	62	53.6904	61.7917	52.0256	24	27.4923	M	760	29453
1022	102205	SCTCNZ61D51B648M	27.407	1.8765	1.9891	4.86815	7.18345	17.8128	12.1933	57	49.9666	61.7917	52.0256	24	27.4923	F	439	29453
1022	102205	NDRRLL52L61E715T	12.4357	2.3008	2.04476	4.13544	18.5678	18.8618	11.2651	66	52.7241	61.7917	52.0256	24	27.4923	F	1263	29453
1022	102205	MRCPTR56T13H501R	25.4829	4.49808	2.63836	4.02194	17.8782	30.8384	7.39739	62	52.7395	61.7917	52.0256	24	27.4923	M	1240	29453
1022	102205	LMBRSL49M67E715U	27.228	2.67578	2.39158	0.831615	9.92344	25.4358	12.0928	69	49.3331	61.7917	52.0256	24	27.4923	F	1404	29453
1022	102205	VLNNTN48S20H901L	2.89803	0.553599	1.94454	16	19.2407	17.535	9.38157	70	45.5472	61.7917	52.0256	24	27.4923	M	1516	29453
1022	102205	PSCGPP62H70E715X	27.3103	2.69472	1.41366	5.44386	9.98523	24.4613	7.21489	56	46.7491	61.7917	52.0256	24	27.4923	F	1398	29453
1022	102205	DLFLCT59B51F205M	128.251	27.5689	6.38566	6.7631	21.8219	15.538	12.0414	59	51.9149	61.7917	52.0256	24	27.4923	F	311	29453
1022	102205	PNNLSN58R25H224J	15.2443	1.91355	3.97456	2.2792	12.8047	20.0422	11.1104	60	49.4559	61.7917	52.0256	24	27.4923	M	452	29453
1022	102205	MRTRCR56T06E715P	16.4815	2.79653	2.09498	1.44862	17.0685	13.7119	13.3454	62	53.4487	61.7917	52.0256	24	27.4923	M	1010	29453
1022	102205	DLDLNE62E61E715X	25.1098	2.93349	1.33423	1.0856	12.1102	23.3278	5.42266	56	44.5341	61.7917	52.0256	24	27.4923	F	1370	29453
1022	102205	SLNMSM71T03E715X	21.7172	7.49491	7.52807	1.93642	34.7006	13.2128	8.74261	47	52.9557	61.7917	52.0256	24	27.4923	M	1560	29453
1022	102205	SRGLDA48P07E715E	2.10357	0.216816	6.00653	1.65289	10.3865	22.5346	8.72683	70	56.4432	61.7917	52.0256	24	27.4923	M	1493	29453
1022	102205	CRDSFN66L01E715D	19.4152	4.92876	5.21065	3.93	25.446	19.0754	9.54938	52	56.7384	61.7917	52.0256	24	27.4923	M	1549	29453
1022	102205	RCCFNC53T30E715H	16.0922	2.91507	3.13437	4.05072	18.3001	19.2887	5.40456	65	54.5864	61.7917	52.0256	24	27.4923	M	1547	29453
1022	102205	LZZMRT55H16B648Z	27.0875	4.83747	4.68157	0.91833	17.944	26.5645	8.57695	63	56.0872	61.7917	52.0256	24	27.4923	M	1478	29453
1022	102205	MRTRRT56L07E715M	28.0773	4.60748	3.7091	3.98762	16.4811	15.5123	6.91181	62	51.8213	61.7917	52.0256	24	27.4923	M	1553	29453
1022	102205	DVSSFN52M01E715W	18.1278	2.7638	2.11472	5.81818	15.313	19.3152	9.34547	66	50.9246	61.7917	52.0256	24	27.4923	M	1539	29453
1022	102205	MRTNGL48M12E715I	3.30648	0.929784	9.55088	6.64943	29.4686	14.2478	12.0585	70	50.4681	61.7917	52.0256	24	27.4923	M	1212	29453
1022	102205	MDNPLA61R60E715W	22.4794	3.65061	4.41469	5.85415	16.4233	20.9337	9.99957	57	51.6317	61.7917	52.0256	24	27.4923	F	1587	29453
1022	102205	CTRDRD53S14E715P	33.3585	3.77537	1.88701	3.94146	11.4522	19.2215	7.52044	65	51.7179	61.7917	52.0256	24	27.4923	M	1570	29453
1022	102205	BRSCDM57D30E715M	23.9496	3.71065	2.62612	1.54926	15.6196	15.4555	5.89301	61	52.5612	61.7917	52.0256	24	27.4923	M	1209	29453
1022	102205	PGJVTR54C22E715Q	23.175	3.27523	1.69928	7.07802	14.3536	26.1968	16.4481	64	53.8941	61.7917	52.0256	24	27.4923	M	1096	29453
1022	102205	TSSSFN56T22E715H	12.7555	2.4003	2.0436	2.54574	19.0364	24.3998	6.67035	62	55.0103	61.7917	52.0256	24	27.4923	M	897	29453
1031	103101	CRSMTT60H14H926K	34.7966	5.53998	1.7373	9.11794	16.1259	18.8889	2.87963	58	44.4858	60	52.7602	23	27.943	M	618	24222
1031	103101	MCCMSM61C25F551Q	22.0636	3.23789	2.47559	17.704	14.8743	16.3895	8.79873	57	54.6907	60	52.7602	23	27.943	M	1453	24222
1031	103101	BRTLSN54E13G713C	27.5679	2.93895	2.09403	21.1011	10.7236	18.4365	10.1994	64	54.4367	60	52.7602	23	27.943	M	1459	24222
1031	103101	LNEFNC68D70F979P	26.7604	3.40244	3.67248	8.65574	12.9415	23.7014	6.04369	50	53.7339	60	52.7602	23	27.943	F	903	24222
1031	103101	BGNGTV54P23A071A	16.0902	2.30111	2.19873	9.88917	14.4298	19.6633	5.46919	64	54.4249	60	52.7602	23	27.943	M	1152	24222
1031	103101	FRTFNC62T13G713L	25.3497	4.88859	4.31914	10.1464	19.5492	22.1193	7.72101	56	56.8422	60	52.7602	23	27.943	M	1478	24222
1031	103101	CPPTNI58B53H109B	17.5592	2.4134	1.44429	25.136	13.8874	20.0349	7.33255	60	47.1566	60	52.7602	23	27.943	F	1075	24222
1031	103101	BRRDNL53C53H744Z	5.09891	0.564585		20.2532	11.0727	3.46021	3.46021	65	50.7376	60	52.7602	23	27.943	F	127	24222
1031	103101	GSTVNT76L41G999N	57.4604	5.49254	2.95026	19.6721	10.2573	12.7616	10.223	42	47.324	60	52.7602	23	27.943	F	97	24222
1031	103101	MGRLCA76S43G713V	31.6615	3.42992	2.55833	19.3642	10.9843	14.302	8.58847	42	51.2293	60	52.7602	23	27.943	F	835	24222
1031	103101	MNDPMR49H52D969C	21.0198	3.49661	1.12752	17.2765	16.6788	23.1271	6.75	69	55.2073	60	52.7602	23	27.943	F	674	24222
1031	103101	PSTCTT53E41G713A	17.5023	2.03164	2.8965	26.1931	11.6703	13.4472	7.36979	65	53.6728	60	52.7602	23	27.943	F	1437	24222
1031	103101	STRFTN54C05F207D	24.3813	6.82437	3.69458	14.1478	28.4617	9.92172	6.04778	64	54.6599	60	52.7602	23	27.943	M	1483	24222
1031	103101	PSTGDU54L19A071P	20.969	2.83107	4.43163	31.8387	13.6632	19.2014	8.79984	64	54.1266	60	52.7602	23	27.943	M	1470	24222
1031	103101	GSTSFT50P27D612A	17.459	2.64785	2.00309	55.4913	15.2451	23.1053	9.43265	68	56.6369	60	52.7602	23	27.943	M	1075	24222
1031	103101	PRNPRZ59T64G713O	46.0946	5.77833	3.26961	7.32723	13.2838	8.31061	4.96942	59	46.5284	60	52.7602	23	27.943	F	1537	24222
1031	103101	SFRGLL55B21F410E	19.6067	4.63796	2.48943	10.0756	24.594	16.1022	5.23589	63	47.6611	60	52.7602	23	27.943	M	1465	24222
1031	103101	RNALCU56B49C573B	18.6698	1.54545	1.72349	17.8024	8.3575	20.1427	7.308	62	47.6364	60	52.7602	23	27.943	F	990	24222
1031	103101	BLLMNL56C70G999R	21.2903	2.19522	1.45656	23.7753	10.4696	14.7034	11.9535	62	55.9329	60	52.7602	23	27.943	F	1236	24222
1031	103101	FNDMRZ58P21A071I	21.0639	3.6242	3.07655	9.72132	17.2811	19.6186	12.1932	60	53.3366	60	52.7602	23	27.943	M	1461	24222
1031	103101	BLLPGL53M20D612N	18.6425	3.55781	3.65858	9.6184	19.2263	10.0584	9.2756	65	57.1927	60	52.7602	23	27.943	M	683	24222
1031	103101	FRSDNL55T18A071G	20.0144	2.43022	2.37617	24.5301	12.2141	8.97454	4.46372	63	55.7501	60	52.7602	23	27.943	M	1514	24222
1031	103102	BRZSFN55H14H744K	17.1903	2.36088	3.90223	14.128	14.041	18.3316	11.4647	63	59.5489	62.2308	56.563	13	36.2757	M	1401	13494
1031	103102	FRRSFN59T20G713W	16.5868	2.15371	1.22199	11.0497	13.3568	32.6168	2.34063	59	57.7912	62.2308	56.563	13	36.2757	M	1224	13494
1031	103102	BRSNNA56L68H980R	16.982	1.81784	3.4384	9.19698	11.1333	23.823	6.75665	62	57.5126	62.2308	56.563	13	36.2757	F	1303	13494
1031	103102	DRSPQL58B18F845U	16.4293	2.36798	3.46433	17.2856	14.6347	13.6681	5.61142	60	54.2704	62.2308	56.563	13	36.2757	M	472	13494
1031	103102	CLVFRC55S14G713I	23.7985	3.21438	2.79087	13.2308	13.5723	10.7809	16.6108	63	60.9633	62.2308	56.563	13	36.2757	M	1138	13494
1031	103102	BLVSLV54R61D612P	18.402	3.64189	3.42012	13.3779	20.2604	24.2131	8.52498	64	54.6272	62.2308	56.563	13	36.2757	F	990	13494
1031	103102	MCHPRZ62D61G713Q	16.6742	2.97531	2.74263	43.0913	17.9911	17.3969	6.61183	56	57.3651	62.2308	56.563	13	36.2757	F	1290	13494
1031	103102	DRVTTR64R13G628F	19.5922	3.17026	1.29385	19.2598	16.4235	14.6135	6.56029	54	54.1845	62.2308	56.563	13	36.2757	M	1031	13494
1031	103102	CNTMSM50H05F205E	7.4759	1.39622	1.41201	37.2304	20.0131	9.78857	2.00131	68	54.3511	62.2308	56.563	13	36.2757	M	915	13494
1031	103102	NDRSDR57M28Z133L	13.8415	1.64418	2.59737	27.4895	12.1212	16.2573	4.59181	61	59.3375	62.2308	56.563	13	36.2757	M	1182	13494
1031	103102	MROMRA52C51E135H	0.691322	0.0837966			12.1212			66	54.2798	62.2308	56.563	13	36.2757	F	179	13494
1031	103102	VVRNLI51R23H744C	13.4275	2.11117	1.86028	21.7928	16.1827	19.2518	4.98264	67	54.7881	62.2308	56.563	13	36.2757	M	1148	13494
1031	103102	CRRLCN52D26G713Z	15.5406	2.42188	2.84796	15.22	15.6055	9.78742	5.5287	66	52.1483	62.2308	56.563	13	36.2757	M	1221	13494
1031	103103	MCCGPP52C21G713Y	10.761	1.65969	2.28786	19.6721	15.4559	23.3906	7.23502	66	56.651	64.3611	54.4161	36	30.7692	M	1089	40357
1031	103103	PCNMRC53P15G713H	20.1691	3.32106	7.3254	14.0801	17.4454	13.6351	25.7943	65	50.4684	64.3611	54.4161	36	30.7692	M	1462	40357
1031	103103	FRNDNL53D23G713R	14.1509	1.93585	2.63389	7.95957	13.7008	21.9858	5.9737	65	55.5075	64.3611	54.4161	36	30.7692	M	1190	40357
1031	103103	CPCNLR53E54G713Z	5.21047	0.449472	2.91461	19.469	8.66174	10.4269	16.2151	65	47.9282	64.3611	54.4161	36	30.7692	F	676	40357
1031	103103	VVRMNC55H54G713X	20.7986	2.07806	2.62774	15.6086	10.077	27.8511	5.10928	63	51.7759	64.3611	54.4161	36	30.7692	F	1435	40357
1031	103103	TMPLRA53E54G713O	25.7002	7.1372	5.43515	15.4839	28.5697	13.1988	15.1743	65	54.1711	64.3611	54.4161	36	30.7692	F	885	40357
1031	103103	MRCLCN49E29G713U	16.2043	2.52475	2.89282	25.4954	15.6218	14.8851	14.1653	69	58.5827	64.3611	54.4161	36	30.7692	M	1109	40357
1031	103103	VNCNNL55R52G713J	14.6444	2.2185	3.37399	12.0603	15.1491	17.0746	7.37218	63	58.0903	64.3611	54.4161	36	30.7692	F	1235	40357
1031	103103	PRGPLA55E30A632E	22.2362	3.65804	3.42726	15.8954	16.483	18.943	11.6282	63	54.0668	64.3611	54.4161	36	30.7692	M	1479	40357
1031	103103	FNTFNC54M06G713S	16.0777	2.93346	3.16467	5.28634	18.5554	7.68126	5.45968	64	54.8203	64.3611	54.4161	36	30.7692	M	1192	40357
1031	103103	BTTRND51P23G713A	2.0159	0.321837	4.65133	13.3779	15.9649	21.3171	9.14896	67	55.2098	64.3611	54.4161	36	30.7692	M	1451	40357
1031	103103	PSQLSN55M27G713T	18.921	2.12402	1.96978	7.90361	11.3269	15.8727	6.56404	63	53.9699	64.3611	54.4161	36	30.7692	M	1488	40357
1031	103103	VNTNZE51H03G713Q	12.2756	1.49822	2.00566	21.2594	12.2235	14.1553	5.48059	67	55.8194	64.3611	54.4161	36	30.7692	M	1477	40357
1031	103103	BRGSFN53B16G713J	30.0972	2.51651	1.67204	27.4261	8.5341	11.2816	4.90175	65	49.2544	64.3611	54.4161	36	30.7692	M	1283	40357
1031	103103	MNTBPN47M03I510W	19.3812	3.14241	0.144122	11.2676	16.2137	20.932	43.7513	71	56.5413	64.3611	54.4161	36	30.7692	M	100	40357
1031	103103	BRNSNT53L44D086Y	26.3737	3.68503	0.739958	30.6339	14.071	15.1464	10.0531	65	51.2475	64.3611	54.4161	36	30.7692	F	1463	40357
1031	103103	MRNMRC51A23A560R	16.3202	2.5216	1.72589	6.82594	15.5278	17.923	5.68129	67	55.9105	64.3611	54.4161	36	30.7692	M	1473	40357
1031	103103	FNDFBA54L11A851G	21.5693	2.75748	4.1893	6.50357	12.8281	17.531	8.65117	64	53.4725	64.3611	54.4161	36	30.7692	M	854	40357
1031	103103	GRNNRG57R05G999V	12.6889	2.34851	1.83488	12.4599	18.745	19.6723	7.60796	61	56.5105	64.3611	54.4161	36	30.7692	M	1405	40357
1031	103103	RSDNNL57T47G393F	21.4871	2.9896	4.10085	28.8451	14.0212	22.6185	10.7396	61	56.29	64.3611	54.4161	36	30.7692	F	1447	40357
1031	103103	VRGGRL52B68H793R	20.0337	2.467	2.4859	39.3208	12.9018	20.0947	7.42454	66	50.5848	64.3611	54.4161	36	30.7692	F	995	40357
1031	103103	FDEFRC54S08G713P	16.6657	2.10097	2.12228	10.8526	12.6977	20.8899	7.19684	64	53.6746	64.3611	54.4161	36	30.7692	M	1497	40357
1031	103103	LNDGRG51E08G713N	15.0295	1.65936	2.76017	15.2413	11.0407	22.0814	14.0871	67	56.247	64.3611	54.4161	36	30.7692	M	110	40357
1031	103103	FRNDNL52L21G713G	14.5326	2.31693	2.40789	19.3515	16.0188	20.031	8.89836	66	57.5898	64.3611	54.4161	36	30.7692	M	1459	40357
1031	103103	LTTPRB51S10G713Q	14.8782	1.97187	1.61551	7.9724	13.3058	23.0483	6.73457	67	55.8256	64.3611	54.4161	36	30.7692	M	1351	40357
1031	103103	TLNGLC50E10G752K	19.9527	4.90821	3.3278	9.46953	24.6964	13.0945	19.4144	68	52.2447	64.3611	54.4161	36	30.7692	M	1350	40357
1031	103103	PTRMRA51P07C352Z	17.8804	3.0011	3.84123	9.72107	16.8843	15.2496	6.45848	67	56.598	64.3611	54.4161	36	30.7692	M	1380	40357
1031	103103	LMOTTR65R18G713A	51.5645	3.779	2.59168	51.0445	7.40284	20.6479	8.69049	53	51.381	64.3611	54.4161	36	30.7692	M	624	40357
1031	103103	PLOSRG51B19G713U	20.1682	2.55944	2.61481	4.33839	12.7569	18.9456	13.1268	67	54.4564	64.3611	54.4161	36	30.7692	M	1036	40357
1031	103103	FNIMTR53D58G713K	16.6086	1.86068	0.922982	17.8075	11.2031	22.4062	8.17394	65	52.6783	64.3611	54.4161	36	30.7692	F	886	40357
1031	103103	STNMVR51H52G713G	13.0583	3.18002	4.03838	28.6501	24.4309	9.5239	7.42281	67	56.913	64.3611	54.4161	36	30.7692	F	606	40357
1031	103103	MRCFDN53P11H570J	17.0678	3.95491	2.86685	6.92308	23.253	10.9732	6.17022	65	57.1873	64.3611	54.4161	36	30.7692	M	1447	40357
1031	103103	LPRMRT55H67G713Z	15.881	1.90005	2.44689	10.2564	12.0672	16.4759	7.7794	63	54.709	64.3611	54.4161	36	30.7692	F	332	40357
1031	103103	CMPRNN79P46G713T	18.5298	2.02243	0.746833	10.0917	10.9924	15.2984	3.92087	39	51.7304	64.3611	54.4161	36	30.7692	F	637	40357
1031	103103	PRMLBN53E17I660F	18.4181	4.37967	4.53937	12.8822	23.8479	11.6724	11.2276	65	55.1458	64.3611	54.4161	36	30.7692	M	1519	40357
1031	103103	GGNPRD49R09H744V	11.8962	2.7877	3.45901	15.3965	23.4839	20.2409	4.81404	69	56.3331	64.3611	54.4161	36	30.7692	M	935	40357
1031	103104	BLDLCU54H53G713B	19.5024	2.87792	2.24528	18.377	14.8947	13.5167	6.31786	64	53.2501	61.6296	53.7173	27	29.6166	F	1451	33139
1031	103104	FRCMRC51M26G713H	52.4608	5.0535	1.82365	11.976	9.63289	16.3627	6.72983	67	47.8562	61.6296	53.7173	27	29.6166	M	62	33139
1031	103104	BRTMRT54P04F966Q	25.6871	4.77043	2.2789	20.887	18.791	17.1133	9.41871	64	55.8367	61.6296	53.7173	27	29.6166	M	1151	33139
1031	103104	PSTTZN75M58G713D	24.9217	3.20374	0.984783	29.5794	13.2315	19.6637	11.1748	43	48.7519	61.6296	53.7173	27	29.6166	F	389	33139
1031	103104	VNNRNZ54B10G713Z	14.407	2.15609	1.78179	13.0851	15.0612	19.7955	5.66811	64	53.4679	61.6296	53.7173	27	29.6166	M	1481	33139
1031	103104	NGLMLE54B23G713D	22.5536	2.54191	1.24519	41.8658	11.351	17.8897	10.9193	64	53.3892	61.6296	53.7173	27	29.6166	M	1474	33139
1031	103104	CRCGNC54P30G715M	14.2155	2.66142	3.10683	12.0191	18.7347	12.8696	7.017	64	58.7687	61.6296	53.7173	27	29.6166	M	1247	33139
1031	103104	PGGSNO55A43D612A	27.4182	3.88123	3.15948	24.2614	14.1824	21.9883	6.64908	63	53.1582	61.6296	53.7173	27	29.6166	F	1501	33139
1031	103104	BDNSFN58L01G713T	18.2411	1.76188	1.03148	11.2258	9.65887	11.2114	8.87072	60	52.9287	61.6296	53.7173	27	29.6166	M	1465	33139
1031	103104	LLRNNL57L69G713T	18.677	2.90004	2.48905	10.7959	15.6525	11.9123	9.05387	61	53.62	61.6296	53.7173	27	29.6166	F	936	33139
1031	103104	PLSMGR52S66E456V	18.7243	3.21675	1.32788	16.2391	17.4252	17.035	4.50977	66	52.7586	61.6296	53.7173	27	29.6166	F	1236	33139
1031	103104	BGNPRZ51R05G713K	14.7801	1.93328	3.6033	20.6667	13.1288	32.9966	4.95799	67	55.4774	61.6296	53.7173	27	29.6166	M	1459	33139
1031	103104	VNTMSM56A15E432Y	20.1327	3.46486	1.64063	12.4951	17.2713	12.8006	5.34092	62	56.9655	61.6296	53.7173	27	29.6166	M	1506	33139
1031	103104	BRBPQL60E07G713R	11.3681	1.53553	4.09454	9.64005	13.5074	15.7834	7.66296	58	52.1288	61.6296	53.7173	27	29.6166	M	1098	33139
1031	103104	CLSBBR63P59G713U	16.6301	3.69821	2.84238	10.4787	22.4877	16.1782	10.8462	55	52.2604	61.6296	53.7173	27	29.6166	F	1479	33139
1031	103104	TRNLNR53E64G713O	19.0221	2.16458	3.02773	10.6885	11.4573	38.8584	4.48651	65	54.7335	61.6296	53.7173	27	29.6166	F	1322	33139
1031	103104	FDEMRZ54E11H744E	12.7643	1.92241	3.52071	11.7463	15.2954	14.9591	5.92373	64	55.8952	61.6296	53.7173	27	29.6166	M	1168	33139
1031	103104	MGRFRZ48R13D612X	9.04186	1.6016	3.96794	20.1982	17.8634	26.075	15.9381	70	57.0996	61.6296	53.7173	27	29.6166	M	1433	33139
1031	103104	LPRDNL61P11H294H	17.4829	1.92378	2.48682	37.6801	11.0867	11.2152	11.8984	57	55.683	61.6296	53.7173	27	29.6166	M	1056	33139
1031	103104	MRLFNC54D08G713K	19.6161	3.05185	1.66216	30.5862	15.6532	11.0934	3.80329	64	54.613	61.6296	53.7173	27	29.6166	M	1498	33139
1031	103104	DVDPLA59E43D612Q	13.0651	1.37452	2.56827	9.66184	10.585	29.6607	8.19803	59	51.5283	61.6296	53.7173	27	29.6166	F	1477	33139
1031	103104	RMGLRA74T49G713P	37.1968	4.10031	1.98683	31.1021	11.146	22.8703	5.81959	44	51.1226	61.6296	53.7173	27	29.6166	F	269	33139
1031	103104	TRPLGS54A02F250N	22.9882	2.30572	2.88285	40.9974	10.113	14.8921	5.74261	64	51.3582	61.6296	53.7173	27	29.6166	M	1466	33139
1031	103104	BLLLDE52S58G713P	28.5894	3.23383	4.90719	17.0415	11.4999	23.1471	11.0034	66	53.0972	61.6296	53.7173	27	29.6166	F	1469	33139
1031	103104	CRSMRC54R29G713F	9.61904	1.21359	1.8846	9.07668	12.7341	18.7164	11.8433	64	55.1945	61.6296	53.7173	27	29.6166	M	1376	33139
1031	103104	SCRPRZ54H43G713Q	16.0071	3.17626	3.97849	21.3194	20.1143	15.8171	9.09066	64	51.7145	61.6296	53.7173	27	29.6166	F	1251	33139
1031	103104	CRRNRC57T48G713L	15.4473	2.88227	1.97247	22.8484	18.8978	20.7183	5.40228	61	51.0155	61.6296	53.7173	27	29.6166	F	1419	33139
1031	103105	BLLLSN49A25H109J	9.05452	0.851126	3.74423	32.6405	9.51954	12.9282	5.51038	69	53.9452	61.72	52.0538	25	26.3347	M	820	27052
1031	103105	TSEDNL61C17H109M	17.9573	2.57323	1.7229	5.73268	14.5937	24.347	6.32494	57	51.0936	61.72	52.0538	25	26.3347	M	1441	27052
1031	103105	LNZFRZ51D08H109Q	28.3971	4.75265	4.45713	8.53801	17.1116	21.0273	14.667	67	57.2141	61.72	52.0538	25	26.3347	M	691	27052
1031	103105	LCCSLN68S62G713T	13.685	1.73356	1.44743	48.8435	12.8399	13.8429	4.87426	50	51.6533	61.72	52.0538	25	26.3347	F	1412	27052
1031	103105	SRGSRN55L52H109N	31.2103	3.35412	1.98989	47.8676	10.9647	12.6342	5.19239	63	49.6994	61.72	52.0538	25	26.3347	F	781	27052
1031	103105	CMLPLA59B05G728P	27.9446	2.45445	2.52638	45.1603	9.01952	12.8604	5.80482	59	55.1283	61.72	52.0538	25	26.3347	M	1457	27052
1031	103105	FRLGTN55C14I156Y	14.6692	1.33633	1.81252	10.8961	9.17327	19.0314	9.04309	63	54.0029	61.72	52.0538	25	26.3347	M	1129	27052
1031	103105	LNRGCM54P09H109N	19.6257	2.90885	2.82722	12.2728	14.9733	9.40535	7.0026	64	53.9897	61.72	52.0538	25	26.3347	M	1374	27052
1031	103105	MNCLBT57T45H109P	26.2777	2.58073	1.59031	5.32446	10.1877	9.50122	12.8524	61	46.7968	61.72	52.0538	25	26.3347	F	1420	27052
1031	103105	CHLFBR55T15D612E	27.219	4.80804	2.22411	24.1913	18.1057	17.0427	6.81379	63	49.7425	61.72	52.0538	25	26.3347	M	1324	27052
1031	103105	RPZLBT52C47D612L	14.0091	1.94845	1.76684	29.7926	14.0184	16.3692	5.43964	66	51.9041	61.72	52.0538	25	26.3347	F	1405	27052
1031	103105	FLCGPL61B18G713M	30.5665	1.95897	4.52665	17.2013	6.64265	28.4272	9.04558	57	46.6315	61.72	52.0538	25	26.3347	M	512	27052
1031	103105	SCLGPP52P19C352X	20.7105	3.14034	2.33506	5.83601	15.3603	18.7595	10.6922	66	54.1192	61.72	52.0538	25	26.3347	M	1458	27052
1031	103105	TSEGCM52T01H109R	26.2364	3.08059	2.81154	15.9144	12.1117	22.8035	5.56796	66	53.3	61.72	52.0538	25	26.3347	M	1415	27052
1031	103105	MRTMCL55P18H109Q	21.9175	2.38168	2.21384	12.774	11.0061	21.6532	6.04642	63	52.4815	61.72	52.0538	25	26.3347	M	1131	27052
1031	103105	VDLFNC63M16H224P	32.8884	2.87649	2.91106	57.7114	8.88194	13.4423	4.77529	55	51.9874	61.72	52.0538	25	26.3347	M	858	27052
1031	103105	DDDLDR52C24B962M	17.2316	2.01659	2.79177	38.8307	11.8359	15.7571	4.6012	66	54.0969	61.72	52.0538	25	26.3347	M	1341	27052
1031	103105	FDENMR59C71G713I	17.3454	2.23244	2.09929	27.3695	13.0324	8.4551	4.61496	59	51.0593	61.72	52.0538	25	26.3347	F	1490	27052
1031	103105	GNTLRA50C51H109I	26.1833	6.05106	1.80908	4.34389	23.3421	12.3475	16.1764	68	49.8974	61.72	52.0538	25	26.3347	F	909	27052
1031	103105	BNDNRT53H54G713I	29.1218	3.60343	2.48259	18.7335	12.6869	25.5721	9.08397	65	48.151	61.72	52.0538	25	26.3347	F	1173	27052
1031	103105	BNCGNN52D15G713U	27.9012	2.50601	4.38027	19.6399	9.08313	16.0624	7.18834	66	52.5888	61.72	52.0538	25	26.3347	M	1311	27052
1031	103105	TRSRRT54D17H109B	22.7789	2.4564	2.54085	15.6997	10.851	8.3461	9.36179	64	54.5233	61.72	52.0538	25	26.3347	M	1131	27052
1031	103105	MLNDRH69C44G713K	24.9799	3.04933	1.44222	20.1681	12.3889	19.2336	2.8608	49	50.6431	61.72	52.0538	25	26.3347	F	225	27052
1031	103105	BLDGNN45S01G833O	15.4035	1.68883		57.1429	10.964	8.3326	6.57837	73	57.9526	61.72	52.0538	25	26.3347	M	43	27052
1031	103105	FRTMHL74C55G713D	16.533	2.62445	3.51599	11.9205	15.8896	17.898	6.73408	44	55.2017	61.72	52.0538	25	26.3347	F	801	27052
1032	103201	NNSSFN65M23A561Z	18.5614	3.48883	2.78944	16.4853	19.0136	19.1537	11.1839	53	51.1823	55.8571	53.0988	28	28.3215	M	1462	29813
1032	103201	BRZPLA64S04G713A	28.1482	5.61679	2.43967	28.1814	20.1708	18.5679	5.7089	54	49.3388	55.8571	53.0988	28	28.3215	M	796	29813
1032	103201	SLVLNE52C54G806M	1.60175	0.128834	4.24528	40.3101	8.1761	16.6667	12.1069	66	47.9715	55.8571	53.0988	28	28.3215	F	1485	29813
1032	103201	PCAGPP79L12G713T	21.776	3.233	1.96	24.1563	11.4117	14.01	5.35541	39	50.888	55.8571	53.0988	28	28.3215	M	21	29813
1032	103201	TMONRC53A17L833F	22.4447	2.79855	5.96145	1.29807	12.4687	11.1836	19.7259	65	54.6896	55.8571	53.0988	28	28.3215	M	436	29813
1032	103201	BRRDRA52A69E538O	21.1848	2.48216	1.91499	30.7894	11.8608	19.0511	9.75981	66	52.2748	55.8571	53.0988	28	28.3215	F	1162	29813
1032	103201	MSTCHT69C43G713D	28.0365	4.3561	2.66892	29.2176	15.7163	16.8157	6.47647	49	51.0737	55.8571	53.0988	28	28.3215	F	1363	29813
1032	103201	TRSNNA68E71A561E	17.6419	1.4024	2.71399	18.1612	8.06399	27.7623	10.7848	50	50.3921	55.8571	53.0988	28	28.3215	F	1264	29813
1032	103201	BRCNCL83P21G713F	21.776	3.233	2.1467	15.6749	14.7671	9.54392	9.69432	35	56.6964	55.8571	53.0988	28	28.3215	M	38	29813
1032	103201	VRDMSM54H21E432X	17.4786	2.54185	2.60299	19.274	14.6032	18.3147	12.1811	64	57.6893	55.8571	53.0988	28	28.3215	M	1256	29813
1032	103201	MRNFST49A14E432L	1.78407	0.196886	2.01873	12.5	11.0357	7.26744	9.68992	69	56.5599	55.8571	53.0988	28	28.3215	M	1008	29813
1032	103201	TSELRT81L25D612M	21.776	3.233	3.83395	19.6665	23.209	15.187	18.5529	37	54.8968	55.8571	53.0988	28	28.3215	M	82	29813
1032	103201	SCHGTN48D09I328P	0.376903	0.13876	11.4428	16	36.8159	5.97015	17.4129	70	58.5552	55.8571	53.0988	28	28.3215	M	1458	29813
1032	103201	LLRNDR50R19D612X	15.7824	2.21635	2.92465	6.46784	14.0897	21.9338	6.93088	68	57.0478	55.8571	53.0988	28	28.3215	M	1285	29813
1032	103201	MNTPLA58R24E451S	24.1048	4.00213	2.19281	50.55	16.6911	17.1088	4.65776	60	53.1404	55.8571	53.0988	28	28.3215	M	1539	29813
1032	103201	GSTTMS85M04L833L	32.7775	3.88703	2.60128	30.444	11.9179	15.9359	5.25859	33	55.1078	55.8571	53.0988	28	28.3215	M	526	29813
1032	103201	PRCNDR62H17G713P	20.3655	2.2814	6.33224	9.72763	11.3175	25.7259	19.8635	56	55.9031	55.8571	53.0988	28	28.3215	M	1539	29813
1032	103201	MGLSRG55M27F384O	19.6556	3.51502	7.09658	8.65177	18.0062	18.7726	11.7251	63	54.3215	55.8571	53.0988	28	28.3215	M	1462	29813
1032	103201	TSEMNL56E52F384V	22.7993	3.3232	2.03957	23.9758	14.8759	18.5494	3.74843	62	48.1493	55.8571	53.0988	28	28.3215	F	1397	29813
1032	103201	CCCMSM61C15F384I	17.548	2.45981	4.46367	37.5244	14.0589	17.6317	14.1528	57	56.3588	55.8571	53.0988	28	28.3215	M	1458	29813
1032	103201	RBLGCM73R15A561T	17.9524	2.37154	2.50463	21.216	13.2691	16.475	15.1137	45	52.8763	55.8571	53.0988	28	28.3215	M	1468	29813
1032	103201	TCUSFN55B24G636O	20.6701	3.05139	3.65239	17.0347	14.8195	30.7771	8.77283	63	54.4779	55.8571	53.0988	28	28.3215	M	1447	29813
1032	103201	NCNJCP81A13D575G	29.8066	2.78084	1.47316	24.3048	9.38653	9.57616	4.0355	37	54.1965	55.8571	53.0988	28	28.3215	M	784	29813
1032	103201	CRCRRT69T26F839S	21.776	3.233	2.63689	22.8186	10.5445	19.3024	7.96599	49	48.1368	55.8571	53.0988	28	28.3215	M	205	29813
1032	103201	MRNSDR53B21E451D	19.7227	3.02375	1.39081	16.8443	15.3833	10.624	5.96483	65	54.7518	55.8571	53.0988	28	28.3215	M	1311	29813
1032	103201	PLNSRG58C06F384G	27.1192	6.30601	3.3012	13.9582	23.4521	19.4759	9.18395	60	51.1733	55.8571	53.0988	28	28.3215	M	1381	29813
1032	103201	RBNTMS59A08G702Y	25.6639	3.11872	4.16543	17.1118	12.3827	21.9456	11.311	59	49.3576	55.8571	53.0988	28	28.3215	M	1469	29813
1032	103201	CSCPRZ48A05E451V	0.916719	0.188255	4.01786		20.5357	12.5	10.7143	70	52.773	55.8571	53.0988	28	28.3215	M	711	29813
1032	103202	GNTRNI55T68C725W	40.7763	7.93103	3.14073	5.73566	19.6462	11.3479	7.69691	63	45.4578	61.5882	53.9618	34	29.8078	F	780	36252
1032	103202	PLLRTD51B13G713B	4.4515	0.431009	2.9918	3.85542	9.72513	13.4163	18.3893	67	53.3356	61.5882	53.9618	34	29.8078	M	671	36252
1032	103202	VLNFNC58L19G511F	21.5524	3.3318	3.09111	3.99778	15.6534	15.8698	6.74982	60	53.1034	61.5882	53.9618	34	29.8078	M	602	36252
1032	103202	PPEMHL57P22F205Q	26.5171	4.03529	2.1087	13.8103	15.3247	12.3767	6.0238	61	50.4727	61.5882	53.9618	34	29.8078	M	1400	36252
1032	103202	CRDCRL51C11G833B	12.4161	1.51104	2.73247	15.9902	12.1935	26.8662	17.3647	67	54.9446	61.5882	53.9618	34	29.8078	M	1267	36252
1032	103202	DSEGPL61L30A561T	15.9866	2.49218	3.58551	2.52725	15.6646	12.1722	13.632	57	57.9588	61.5882	53.9618	34	29.8078	M	1120	36252
1032	103202	PCCMRG55P02A561D	27.0681	4.26141	1.08018	6.53951	15.8447	22.6417	5.4293	63	46.2325	61.5882	53.9618	34	29.8078	M	950	36252
1032	103202	RNSRRT55P28H501J	21.3656	3.74255	2.37449	1.62933	17.5167	30.2834	6.77724	63	54.6899	61.5882	53.9618	34	29.8078	M	1475	36252
1032	103202	DDNMSM64D30A561L	22.4605	4.7168	3.47214	14.5455	21.2147	12.5111	14.5869	54	52.0144	61.5882	53.9618	34	29.8078	M	1541	36252
1032	103202	SRNCRL51C05G833H	12.3932	1.75449	2.1839	17.6377	14.3553	19.848	6.16256	67	58.3942	61.5882	53.9618	34	29.8078	M	924	36252
1032	103202	MGNLRD61S29A561G	54.5973	6.58868	3.59234	3.62319	12.0931	18.8275	11.6346	57	53.9402	61.5882	53.9618	34	29.8078	M	319	36252
1032	103202	DSIMNL67P54F839S	18.5057	3.43107	2.68879	5.65597	18.7284	18.7367	7.87147	51	54.8843	61.5882	53.9618	34	29.8078	F	1459	36252
1032	103202	CDLLSN51C27G713N	1.21759	0.169262	2.46637		13.9013	19.2825	2.46637	67	53.4936	61.5882	53.9618	34	29.8078	M	474	36252
1032	103202	RPCFNC52D10C352U	18.242	2.96756	2.8876	11.396	16.2678	22.7235	7.6772	66	57.5758	61.5882	53.9618	34	29.8078	M	1160	36252
1032	103202	PSNRRT54C05H570S	32.8629	4.34937	1.08665		13.2349	20.8972	21.9838	64	53.88	61.5882	53.9618	34	29.8078	M	7	36252
1032	103202	MZUMSM54E15D583K	13.7354	3.11538	2.40326	7.85219	22.8001	19.3471	4.65949	64	53.7519	61.5882	53.9618	34	29.8078	M	1224	36252
1032	103202	GBBNTN58M29F598I	20.6942	2.43339	2.14184	8.25512	11.7769	12.2503	8.6421	60	55.7175	61.5882	53.9618	34	29.8078	M	1226	36252
1032	103202	ZEIFNC49D23L522I	1.86677	0.486288	2.00588	2.99625	26.0497	14.7633	12.7039	69	59.5631	61.5882	53.9618	34	29.8078	M	1175	36252
1032	103202	BCHPRZ65S54A561C	56.5	8.16523	3.60832	17.3443	14.6862	19.1267	16.77	53	51.3714	61.5882	53.9618	34	29.8078	F	450	36252
1032	103202	LTTRRT54H12G713W	22.3777	5.80254	3.65031	5.34879	26.0063	11.445	6.82782	64	55.9777	61.5882	53.9618	34	29.8078	M	1462	36252
1032	103202	RSSGRL55D41G491M	22.2452	2.85871	3.38328	14.4658	12.9156	18.1706	11.2433	63	54.5612	61.5882	53.9618	34	29.8078	F	1325	36252
1032	103202	PZZMNL54M58G906N	19.5267	3.02658	3.15512	18.7793	15.5222	26.7935	6.14543	64	54.0445	61.5882	53.9618	34	29.8078	F	1471	36252
1032	103202	LVTFNC50R69F892W	1.01889	0.221555	5.30973		21.7446	20.9861	5.30973	68	54.7478	61.5882	53.9618	34	29.8078	F	1029	36252
1032	103202	PSQNTZ55B43G833N	20.4283	4.21599	5.32761	14.4123	20.6811	13.6685	9.48195	63	53.3677	61.5882	53.9618	34	29.8078	F	1389	36252
1032	103202	GNTGPP60M24G833P	34.3638	4.92048	3.44712	7.29335	14.3591	19.5335	13.98	58	53.4869	61.5882	53.9618	34	29.8078	M	635	36252
1032	103202	STNNTN55A30G713P	34.7795	10.1443	3.45059	15.3984	29.2988	20.3365	11.7101	63	56.3977	61.5882	53.9618	34	29.8078	M	776	36252
1032	103202	BRCMSM69E08G713L	23.7282	6.0948	3.33661	6.38253	25.8683	10.54	6.10313	49	56.4474	61.5882	53.9618	34	29.8078	M	1484	36252
1032	103202	GNTRCR63S06G713B	27.6155	7.5336	2.13946	0.910816	27.3861	16.7147	5.20509	55	54.7034	61.5882	53.9618	34	29.8078	M	1420	36252
1032	103202	PRLFRC57E13G713D	20.9146	2.85773	1.24296	14.8391	14.2389	20.3603	5.21913	61	52.4306	61.5882	53.9618	34	29.8078	M	1517	36252
1032	103202	MRTGRG48L18D612E	0.539307	0.0827346	3.2197		15.3409	34.8485	12.6894	70	57.1066	61.5882	53.9618	34	29.8078	M	1240	36252
1032	103202	CMPSFN64B48G491A	23.9322	4.0858	1.85006	17.1053	17.1377	17.5893	6.16921	54	51.6734	61.5882	53.9618	34	29.8078	F	1036	36252
1032	103202	STFFRC59M68G491S	24.165	4.80706	1.08192	9.77778	20.0342	20.7547	3.4027	59	47.0249	61.5882	53.9618	34	29.8078	F	425	36252
1032	103202	TRNLSN52C16A468B	12.5149	3.41541	3.44205	4.75342	27.3923	18.09	8.22008	66	55.1097	61.5882	53.9618	34	29.8078	M	1358	36252
1032	103202	BNVCRL54A03A561K	10.2379	1.67757	3.4461	10.8684	16.4636	16.6207	11.7933	64	59.2262	61.5882	53.9618	34	29.8078	M	1461	36252
1032	103203	NCCMSM53A09A561Q	19.31	2.40333	2.31038	8.69688	12.5258	16.729	7.28922	65	55.4379	59.2	53.6701	30	28.976	M	1502	31159
1032	103203	NSNFRN57B19G088E	30.7854	6.93229	2.49975	4.91484	22.6299	15.5219	6.69288	61	51.0031	59.2	53.6701	30	28.976	M	1495	31159
1032	103203	NNCCRL58A10D815P	14.9942	2.60045	2.56456	13.2964	17.3548	13.2692	5.9892	60	53.5265	59.2	53.6701	30	28.976	M	1348	31159
1032	103203	FNCLCR53T09G713Q	17.8382	2.58652	1.10681	12.247	14.5151	13.9325	16.6759	65	58.3732	59.2	53.6701	30	28.976	M	1310	31159
1032	103203	CNFFNC51H07G491A	23.0221	6.9547	3.21413	18.8937	30.2088	9.64233	9.94945	67	58.5746	59.2	53.6701	30	28.976	M	1492	31159
1032	103203	VZZSVN60M67G491X	22.4862	2.03837	2.30267	15.5263	9.09312	14.6826	9.07241	58	51.1694	59.2	53.6701	30	28.976	F	1366	31159
1032	103203	BNDFST53C08L522X	7.55514	1.92857	1.86987	3.79147	25.5265	19.2523	3.3431	65	58.1083	59.2	53.6701	30	28.976	M	586	31159
1032	103203	PCNDNL62M12G713B	15.5112	1.87589	2.24876	16.1513	12.1823	19.612	5.83548	56	50.6552	59.2	53.6701	30	28.976	M	949	31159
1032	103203	BLLFNC56R28E715V	22.1914	2.45852	3.14836	9.42565	11.1203	30.0197	8.5261	62	51.8195	59.2	53.6701	30	28.976	M	1535	31159
1032	103203	MRNGLI78T47D612B	21.1035	1.58921	1.04541	13.5364	7.53053	16.6967	7.12163	40	46.2979	59.2	53.6701	30	28.976	F	255	31159
1032	103203	TRRPLA80C27G491V	85.9052	10.06	2.48046	14.7865	11.8422	24.2271	8.85741	38	53.3264	59.2	53.6701	30	28.976	M	158	31159
1032	103203	MCHCTA59R55A561Q	21.0362	3.37817	3.58089	19.7896	16.4137	17.0078	10.8912	59	52.0726	59.2	53.6701	30	28.976	F	1566	31159
1032	103203	BLLMCL57B49F384N	16.5819	1.40285	2.38902	18.3066	8.51821	30.8518	8.01032	61	51.0181	59.2	53.6701	30	28.976	F	1026	31159
1032	103203	TNGSFN55T17G825U	12.4497	2.43779	3.2095	20.5312	19.63	7.18004	7.58396	63	51.3166	59.2	53.6701	30	28.976	M	1635	31159
1032	103203	RCCRRT57S07E715N	24.6282	2.58567	3.4974	7.41549	10.5841	35.5674	7.72604	61	53.2344	59.2	53.6701	30	28.976	M	1382	31159
1032	103203	VZZPTR51P02G491U	13.1407	2.8521	2.27835	3.79147	21.8071	9.9123	14.7057	67	54.2301	59.2	53.6701	30	28.976	M	689	31159
1032	103203	LCCLRI63E51G702U	13.1589	2.75442	2.97636	15.6829	20.932	17.702	8.8287	55	56.9707	59.2	53.6701	30	28.976	F	1212	31159
1032	103203	TFASFN72D13D612S	10.9179	1.39436	1.70882	18.8088	12.8401	16.385	7.99787	46	51.092	59.2	53.6701	30	28.976	M	947	31159
1032	103203	CMIMRZ52E02E715P	2.78488	0.599567	1.29412	11.4943	21.5294	6.35294	6.70588	66	57.5491	59.2	53.6701	30	28.976	M	797	31159
1032	103203	SLVFNC52B15G491J	11.6184	1.78494	4.30375	14.4351	15.3993	22.8263	13.4264	66	57.3862	59.2	53.6701	30	28.976	M	1476	31159
1032	103203	LTTLCU53P03B251G	23.4027	3.96387	3.23818	7.46792	17.0135	29.9418	11.3647	65	53.9902	59.2	53.6701	30	28.976	M	1530	31159
1032	103203	BRTPLG47E04G628C	3.93157	1.11815	11.0092		28.4404	9.17431	11.0092	71	61.2672	59.2	53.6701	30	28.976	M	106	31159
1032	103203	CNNNNA76E68C523W	39.5239	6.0469	2.78181	9.46746	15.2993	12.8285	12.2709	42	50.2252	59.2	53.6701	30	28.976	F	294	31159
1032	103203	BNDMNL53B07G491Q	20.8784	3.22426	1.99856	7.50271	15.4933	17.9032	13.3737	65	52.9105	59.2	53.6701	30	28.976	M	1192	31159
1032	103203	DLVCHR49R59D086N	16.2333	1.83229	1.63113	17.1167	11.3046	18.2028	8.48573	69	53.5605	59.2	53.6701	30	28.976	F	1203	31159
1032	103203	MCCLCN52R06G713T	13.7809	1.25537	1.4821	13.3834	9.10948	20.415	3.10879	66	50.8422	59.2	53.6701	30	28.976	M	642	31159
1032	103203	TRMFNC53L43B251O	19.9857	3.97115	2.49015	12.8856	20.012	17.2146	14.3447	65	52.9645	59.2	53.6701	30	28.976	F	1475	31159
1032	103203	PRCGPL48E14G491B	0.566263	0.101738	3.82893		17.9665	43.0019	7.36334	70	61.5396	59.2	53.6701	30	28.976	M	1521	31159
1032	103203	RTNDIA76B52G975T	91.6241	14.897	3.27146	11.393	16.4579	27.2886	8.16937	42	54.157	59.2	53.6701	30	28.976	F	213	31159
1032	103203	DIACRN78C55G702L	78.2034	15.0294	3.13967	9.02197	19.2184	21.0455	8.07664	40	55.1103	59.2	53.6701	30	28.976	F	257	31159
1041	104101	FRVLRA52L31G999I	16.9484	1.97245	1.44967	21.226	11.6875	15.9093	8.86941	66	53.7597	62.5926	47.9275	27	18.3564	M	1370	34336
1041	104101	CRRLGU50E26B507Q	13.6537	1.80111	0.799023	13.154	13.279	24.5248	7.14559	68	52.0305	62.5926	47.9275	27	18.3564	M	1432	34336
1041	104101	CNGCRL56D24L775J	16.2241	2.5589	2.73762	28.1583	15.9494	8.93126	6.12241	62	56.3765	62.5926	47.9275	27	18.3564	M	1480	34336
1041	104101	PGLMRT54B56G999Q	18.1291	2.24154	1.87193	21.4036	12.4475	9.77765	6.81085	64	58.1794	62.5926	47.9275	27	18.3564	F	908	34336
1041	104101	CNICDS57R22G999A	25.8441	3.2858	0.94851	7.91618	12.9022	13.4662	14.6897	61	50.5457	62.5926	47.9275	27	18.3564	M	1470	34336
1041	104101	MNAPRZ55L69G999E	28.2105	6.09748	3.28761	30.3216	22.3525	20.872	7.10057	63	47.4383	62.5926	47.9275	27	18.3564	F	1098	34336
1041	104101	GSTDNL49R55G999A	18.812	1.99735	1.52153	35.2805	10.7805	8.81191	3.28103	69	45.2461	62.5926	47.9275	27	18.3564	F	1373	34336
1041	104101	NTGVIO51R04G999O	20.3072	2.67347	4.49438	36.7946	13.3112	13.151	9.60366	67	53.88	62.5926	47.9275	27	18.3564	M	1347	34336
1041	104101	SMNVNT80M49A794T	94.043	16.0258	2.67251	28.7908	17.7368	20.8874	7.20829	38	49.3198	62.5926	47.9275	27	18.3564	F	284	34336
1041	104101	RCCVRI51S05E715W	48.109	3.47531	0.273644	24.6468	7.62065	9.47338	2.63227	67	39.2409	62.5926	47.9275	27	18.3564	M	1886	34336
1041	104101	CPPLCS56H11G999V	19.5033	3.38283	3.00811	21.3951	17.6288	16.5404	5.24308	62	51.4139	62.5926	47.9275	27	18.3564	M	1453	34336
1041	104101	BRTLSS57P13G999E	16.0331	1.4812	2.87787	39.4826	9.42845	20.0423	4.81016	61	48.9776	62.5926	47.9275	27	18.3564	M	1456	34336
1041	104101	TTIGNN52A15C209T	23.7468	2.3761	3.92929	11.3004	10.172	31.2053	24.097	66	53.7933	62.5926	47.9275	27	18.3564	M	1458	34336
1041	104101	PLTNNA52C64H286B	27.3236	4.07231	2.22547	19.3023	15.0908	12.9987	7.52249	66	51.0231	62.5926	47.9275	27	18.3564	F	1392	34336
1041	104101	HLLCRL50A69Z111Q	23.4752	3.20773	3.30622	14.7452	13.7411	19.0712	5.44512	68	44.8949	62.5926	47.9275	27	18.3564	F	1080	34336
1041	104101	ZNNMRS66P47C352C	20.1798	2.13697	1.809	36.2248	10.6466	19.1137	6.87247	52	53.9725	62.5926	47.9275	27	18.3564	F	1009	34336
1041	104101	TCCPTR66S16D612K	22.5386	3.15266	2.2354	5.84795	14.1238	30.6301	9.62287	52	43.4241	62.5926	47.9275	27	18.3564	M	1601	34336
1041	104101	NRCSFN61A11D612Y	58.28	1.89105	0.683773	51.5704	3.37367	12.2452	1.99592	57	40.0164	62.5926	47.9275	27	18.3564	M	1670	34336
1041	104101	BGNSFN63S01G999B	14.8583	2.02753	1.7681	75.2941	13.9505	9.23025	2.80248	55	52.8844	62.5926	47.9275	27	18.3564	M	1508	34336
1041	104101	BNCGNN50H24D667J	28.7504	4.91801	3.45382	42.2594	17.2416	11.5943	4.16322	68	50.6694	62.5926	47.9275	27	18.3564	M	1484	34336
1041	104101	RGGMRA53D06D612H	9.6253	1.12495	2.79552	29.7297	11.9995	10.3483	5.14964	65	49.0306	62.5926	47.9275	27	18.3564	M	1172	34336
1041	104101	RLNLSN48L26B794T	0.696761	0.0955135	11.9644	16	14.5283	6.83683	11.3947	70	54.8409	62.5926	47.9275	27	18.3564	M	1330	34336
1041	104101	GSTGFR52C30G999I	15.2015	1.84176	2.20091	13.3968	12.3283	7.83323	8.03981	66	47.5208	62.5926	47.9275	27	18.3564	M	1290	34336
1041	104101	BNLLSN56A02G999F	20.6452	2.21862	1.15392	26.773	11.0827	22.4033	6.99963	62	45.5741	62.5926	47.9275	27	18.3564	M	1447	34336
1041	104101	FSSVLR58R05G999C	86.6412	11.262	2.53157	25.4403	13.3606	17.4038	8.18773	60	51.3412	62.5926	47.9275	27	18.3564	M	213	34336
1041	104101	PSQSRG52L15B626V	16.3925	1.87225	2.17632	43.0259	11.5691	13.946	9.44796	66	56.0116	62.5926	47.9275	27	18.3564	M	1374	34336
1041	104101	BRDGPL49T08G999W	11.2392	1.02533	4.21328	14.6092	9.21809	14.0653	9.11055	69	54.516	62.5926	47.9275	27	18.3564	M	751	34336
1041	104102	BLLMRZ55A29D612W	20.2898	2.27907	1.87871	14.9316	11.4793	22.9143	7.50003	63	52.3937	60.4118	52.826	17	28.2257	M	959	16921
1041	104102	TSTPRI47H06G999A	14.2471	2.61769	11.1446	36.3636	18.3735	16.8675	14.1566	71	55.7164	60.4118	52.826	17	28.2257	M	39	16921
1041	104102	MZZDNL53B15L537S	15.183	2.12001	1.47975	20.9974	14.0274	22.6945	6.10018	65	54.6667	60.4118	52.826	17	28.2257	M	1149	16921
1041	104102	CRSNRF54E28G999I	9.77918	1.34609	0.972736	1.28205	13.9657	11.117	2.36236	64	57.1085	60.4118	52.826	17	28.2257	M	349	16921
1041	104102	CPCVNT82R59G999P	23.9824	1.99598	1.54863	34.0645	8.55692	19.3155	7.40772	36	50.0693	60.4118	52.826	17	28.2257	F	818	16921
1041	104102	VGNLNZ53S08D612H	22.4218	2.64285	3.07445	54.077	12.0361	18.7993	5.0088	65	54.4415	60.4118	52.826	17	28.2257	M	1216	16921
1041	104102	CVLSFN60S08G999V	20.143	1.66801	1.40997	37.7404	8.404	13.769	4.00984	58	52.5389	60.4118	52.826	17	28.2257	M	1244	16921
1041	104102	CPCWTR53P02C745I	26.0298	2.28336	1.35718	35.1707	8.80997	17.8419	5.61284	65	52.0939	60.4118	52.826	17	28.2257	M	1215	16921
1041	104102	BLDSNT57C67G999Y	21.5509	1.71921	1.90497	11.7251	8.08928	16.5472	5.6214	61	50.4535	60.4118	52.826	17	28.2257	F	1386	16921
1041	104102	MSAMRN51R27G999M	13.4922	2.03601	3.0234	14.1808	15.32	14.8429	8.42465	67	56.5879	60.4118	52.826	17	28.2257	M	1368	16921
1041	104102	DNNGRL57L24G999B	19.9188	1.26815	2.06971	19.0955	6.42411	11.3667	21.241	61	52.9733	60.4118	52.826	17	28.2257	M	1029	16921
1041	104102	PRFRCR81R02G999G	10.463	1.13335	2.43244	41.0909	10.9932	16.0707	6.70595	37	55.0676	60.4118	52.826	17	28.2257	M	1139	16921
1041	104102	MNDMSM58R30D612B	20.6555	3.24583	2.24144	53.7506	15.7784	13.7673	5.14892	60	57.4954	60.4118	52.826	17	28.2257	M	1164	16921
1041	104102	SCCNGL61P60E050R	13.7465	0.837933	0.824044	16.3373	6.21779	11.8962	3.07144	57	47.5808	60.4118	52.826	17	28.2257	F	817	16921
1041	104102	BRNTNN55M51G999F	19.181	2.14472	1.55135	30.231	11.4349	17.9681	6.73585	63	52.6059	60.4118	52.826	17	28.2257	F	1453	16921
1041	104102	BRCPLB48P29G999M	2.70361	0.304661	3.05267	3.99002	11.3781	15.2171	13.5058	70	50.0984	60.4118	52.826	17	28.2257	M	1257	16921
1041	104102	FRNLNS54B17I954V	15.8742	1.76725	0.36775	17.1053	11.1328	20.4951	2.70798	64	46.2465	60.4118	52.826	17	28.2257	M	319	16921
1041	104103	NSISFN56C02G713F	12.6845	1.1443	1.31064	16.336	9.138	17.6861	5.25757	62	54.1727	59.8214	51.5635	28	26.24	M	1496	35065
1041	104103	NCRGPP53E06G999V	15.2823	1.98165	0.978378	19.6375	13.2204	17.3624	4.88919	65	55.9428	59.8214	51.5635	28	26.24	M	1249	35065
1041	104103	BNCNCL82P20G999B	12.1475	1.12879	1.23783	50.5496	9.38007	15.2843	3.49968	36	53.7748	59.8214	51.5635	28	26.24	M	1454	35065
1041	104103	SNTNDR55H11G999N	15.2755	1.24012	1.53068	32.7042	8.20826	14.3975	10.3456	63	52.7788	59.8214	51.5635	28	26.24	M	1381	35065
1041	104103	GTOMRC48C31G999T	10.8123	1.14199	2.79075	23.5191	10.6085	13.7499	10.531	70	57.218	59.8214	51.5635	28	26.24	M	1384	35065
1041	104103	PCNMSM52C20G999L	10.4583	1.76251	2.11092	11.9154	16.9727	11.4037	5.08992	66	54.4897	59.8214	51.5635	28	26.24	M	1339	35065
1041	104103	TRBFRC78P55G999T	28.6032	3.53504	2.00225	21.5938	12.6592	11.6274	4.51158	40	42.7291	59.8214	51.5635	28	26.24	F	742	35065
1041	104103	BDDMRA50A19G999T	13.5091	1.45892	1.81888	24.939	10.8897	17.1155	7.67874	68	55.9239	59.8214	51.5635	28	26.24	M	1477	35065
1041	104103	MNCNRC48L08D612T	1.80572	0.331469	3.30272	22.2222	18.5736	24.6522	6.92287	70	53.7308	59.8214	51.5635	28	26.24	M	1336	35065
1041	104103	FCCLRD66L12D612T	26.7479	2.98215	2.06453	17.7263	11.3883	11.5542	3.87004	52	53.6116	59.8214	51.5635	28	26.24	M	1240	35065
1041	104103	CPPNDR54P10G999J	15.3503	2.25587	1.19724	28.3262	14.909	10.1547	3.75234	64	53.9312	59.8214	51.5635	28	26.24	M	1471	35065
1041	104103	BLDSFN60M19D612L	21.1857	4.6744	2.69943	22.4871	22.2907	23.9824	9.01347	58	49.0245	59.8214	51.5635	28	26.24	M	1204	35065
1041	104103	STFLCU56R22L537C	11.2341	1.23646	2.14236	32.753	11.1761	15.7284	6.62961	62	57.2955	59.8214	51.5635	28	26.24	M	1494	35065
1041	104103	BCHBBR51T44G999F	21.5615	2.76257	2.38338	23.139	12.995	22.5889	7.65797	67	50.1669	59.8214	51.5635	28	26.24	F	1439	35065
1041	104103	SNSPND52H16G999Y	10.7163	1.08957	2.5295	25.5545	10.214	16.9579	9.25154	66	49.2011	59.8214	51.5635	28	26.24	M	1272	35065
1041	104103	PRRGPP49A20G999B	9.30465	1.69441	3.58034	12.8165	18.2439	13.8957	10.7761	69	57.6756	59.8214	51.5635	28	26.24	M	1449	35065
1041	104103	SPNMPN50H55C854C	22.8195	1.80259	3.33018	29.5735	7.98067	22.0899	4.0738	68	52.7791	59.8214	51.5635	28	26.24	F	1491	35065
1041	104103	GNLMNL61A52D612W	16.7546	1.20799	1.14668	41.535	7.4033	16.8558	5.8555	57	42.5477	59.8214	51.5635	28	26.24	F	1483	35065
1041	104103	PNZPLG60L19G999G	15.8074	2.60586	1.85573	24.8834	16.6417	23.7252	8.6537	58	54.5884	59.8214	51.5635	28	26.24	M	1075	35065
1041	104103	MRDGDU50T16G999T	20.7721	1.3705	0.981041	19.0095	6.73705	10.9675	6.02866	68	53.8595	59.8214	51.5635	28	26.24	M	1284	35065
1041	104103	CREGDU55B03G999Q	20.7507	1.64275	1.13343	7.66896	7.99798	13.805	2.4402	63	52.094	59.8214	51.5635	28	26.24	M	835	35065
1041	104103	LNZMTT74R03D612P	19.5565	1.93816	1.98003	27.0591	10.2201	13.813	4.41813	44	38.0561	59.8214	51.5635	28	26.24	M	713	35065
1041	104103	RNAMRT54C23C933V	16.0966	1.66641	1.69947	11.4595	10.3789	17.5046	2.80171	64	47.8095	59.8214	51.5635	28	26.24	M	822	35065
1041	104103	MNECST56L48G999U	16.2124	1.9553	0.551407	18.3472	12.2426	16.4666	2.83669	62	47.3936	59.8214	51.5635	28	26.24	F	1320	35065
1041	104103	SPGMNL72L21H501A	25.0709	2.55632	1.44665	37.7096	10.2986	19.0445	3.60348	46	52.7742	59.8214	51.5635	28	26.24	M	805	35065
1041	104103	FRNCRN74R60G999K	26.558	1.87179	2.35602	19.3312	7.16093	13.921	14.009	44	53.7987	59.8214	51.5635	28	26.24	F	1046	35065
1041	104103	PSCNDR53E03L775N	16.667	1.35794	2.36387	18.4598	8.20979	13.0853	5.27639	65	53.7836	59.8214	51.5635	28	26.24	M	1304	35065
1041	104103	LVTLCU60A08G999L	17.4327	1.58688	2.57217	6.62736	9.17997	10.1505	4.14683	58	55.5105	59.8214	51.5635	28	26.24	M	1460	35065
1041	104104	CSTGNN55A15A773K	19.5185	1.83279	3.40079	14.4225	9.73865	16.7953	6.33988	63	47.4049	58	50.248	23	22.9098	M	1340	25902
1041	104104	MTCLRD52L27D612W	19.6763	1.9995	2.87706	20.8972	10.3484	21.9076	5.55847	66	52.301	58	50.248	23	22.9098	M	1401	25902
1041	104104	BRTPLA64C28G999W	18.4694	2.57111	2.55467	20.6081	14.3005	12.5787	3.56781	54	49.3854	58	50.248	23	22.9098	M	1472	25902
1041	104104	BNIMRA54E29G999C	7.96748	1.02103	1.53216	43.3588	13.0047	16.9067	4.16299	64	53.5357	58	50.248	23	22.9098	M	1158	25902
1041	104104	CSTGNN56C12F839Y	21.2264	2.2861	1.74923	20.4494	10.8659	14.1693	5.05343	62	47.4783	58	50.248	23	22.9098	M	1172	25902
1041	104104	SNSDLG56E06G999U	15.8848	2.51552	3.0291	12.9155	15.836	25.2765	5.33623	62	51.573	58	50.248	23	22.9098	M	546	25902
1041	104104	SRDLCN57D13G999B	21.7073	2.12728	3.00128	15.1279	9.84561	32.4683	7.03824	61	48.4036	58	50.248	23	22.9098	M	857	25902
1041	104104	FRSPLA75R12D612R	26.5862	3.73975	4.10048	31.2113	14.3302	16.8976	6.83034	43	49.0305	58	50.248	23	22.9098	M	1385	25902
1041	104104	VNNCLN56C08G999G	19.6588	2.71884	1.95954	37.8596	14.1549	15.8888	7.50728	62	51.1062	58	50.248	23	22.9098	M	1344	25902
1041	104104	NNCLCU56A22B036R	13.724	0.912811	1.00462	17.1453	6.76886	36.2324	2.7833	62	48.3148	58	50.248	23	22.9098	M	727	25902
1041	104104	NNCPLA51D08H824E	8.10085	0.635703	1.9007	22.2222	8.05351	23.2964	5.1501	67	52.6659	58	50.248	23	22.9098	M	1026	25902
1041	104104	BRTNRC60R04G999N	18.9745	2.01873	1.65761	25.6184	10.8997	22.6262	11.2027	58	52.4387	58	50.248	23	22.9098	M	1205	25902
1041	104104	MNEGNN70M09G999K	24.0281	2.594	3.24023	23.5595	10.8823	14.6718	10.1235	48	55.121	58	50.248	23	22.9098	M	1483	25902
1041	104104	MRAMHL82A18G999T	258.222	20.1394	1.64843	25.5834	7.92838	24.204	6.25345	36	52.5782	58	50.248	23	22.9098	M	72	25902
1041	104104	GSTFBA52A13E625G	3.94571	1.06779	3.00795	16	27.062	16.2851	14.9823	66	49.108	58	50.248	23	22.9098	M	194	25902
1041	104104	BCLFPP50A12G999C	16.3124	1.33676	1.26731	20.9841	8.25553	24.9332	5.45129	68	53.1132	58	50.248	23	22.9098	M	1388	25902
1041	104104	GRSMRZ61B28B794G	29.2456	2.71735	1.49709	4.92992	9.43475	25.104	2.92594	57	49.7957	58	50.248	23	22.9098	M	1236	25902
1041	104104	ZZAMHL62P08G999D	14.3172	1.26564	1.27609	21.5643	9.02064	17.0563	5.90257	56	50.6542	58	50.248	23	22.9098	M	1489	25902
1041	104104	MNIRNL75L54Z129E	41.8873	4.26018	2.66656	29.1359	10.4659	15.1086	7.9031	43	48.3838	58	50.248	23	22.9098	F	653	25902
1041	104104	MSALSS71R19D612U	16.9306	2.12057	2.39509	24.0855	12.8998	12.1677	6.11929	47	50.0608	58	50.248	23	22.9098	M	1439	25902
1041	104104	CVRVCF53D02G999U	21.8866	3.67922	1.83875	35.3892	16.9733	16.7641	3.85707	65	47.8645	58	50.248	23	22.9098	M	1486	25902
1041	104104	BNNDGS58B65I114X	22.9964	3.14757	1.35173	26.2437	13.7708	12.2357	11.8141	60	53.3376	58	50.248	23	22.9098	F	1364	25902
1041	104104	MRCVEA54B45L775W	28.0992	1.86671	1.555	32.5142	6.8261	16.6699	3.36045	64	43.4519	58	50.248	23	22.9098	F	1465	25902
1041	104105	GVNSFN53B01D612K	13.382	1.14563	0.936065	20.85	8.64641	11.9435	4.79951	65	54.1504	58.5909	52.053	22	26.7741	M	1450	26630
1041	104105	FRNGCR54L29H449H	20.6713	1.91433	1.17983	13.5015	9.3574	25.9838	3.74314	64	54.8368	58.5909	52.053	22	26.7741	M	1465	26630
1041	104105	GFFSST54D60C351X	16.5019	1.34603	1.299	18.3945	8.24904	27.2681	4.29332	64	46.8825	58.5909	52.053	22	26.7741	F	1470	26630
1041	104105	PTRSFN56S29L775U	16.263	1.69673	2.67548	27.9036	10.5425	23.5641	13.5767	62	55.2377	58.5909	52.053	22	26.7741	M	1444	26630
1041	104105	CSTLRT53H19G999F	19.1032	1.58647	2.11872	18.1818	8.34546	28.1621	6.55627	65	55.5411	58.5909	52.053	22	26.7741	M	1029	26630
1041	104105	GSTSFN63E55G999L	20.0946	3.177	5.20548	7.20131	15.9587	28.8547	11.0073	55	51.6595	58.5909	52.053	22	26.7741	F	1267	26630
1041	104105	PLNLTT52T69C745O	19.9972	1.08955	1.39266	24.821	5.58228	12.0969	6.89336	66	48.6058	58.5909	52.053	22	26.7741	F	1446	26630
1041	104105	TPPLRA67T67A662G	19.0629	1.9253	2.52745	5.5	10.2238	14.5566	8.86192	51	48.7109	58.5909	52.053	22	26.7741	F	1306	26630
1041	104105	BRTSFN54T27G999A	19.1855	1.39747	3.01676	27.5143	7.32989	17.9806	9.17223	64	54.2618	58.5909	52.053	22	26.7741	M	1472	26630
1041	104105	STFSFN60R17D612X	19.364	2.70526	1.94347	16.7223	14.12	8.37703	8.04254	58	54.4316	58.5909	52.053	22	26.7741	M	1483	26630
1041	104105	RSOBRN55M31I838R	20.9569	3.53128	3.5292	30.5704	17.0055	13.0516	6.40761	63	50.168	58.5909	52.053	22	26.7741	M	1318	26630
1041	104105	SPNCGR55E62I644Z	14.426	1.43193	0.860495	15.4924	9.9531	16.4832	4.81014	63	54.8586	58.5909	52.053	22	26.7741	F	1045	26630
1041	104105	DLYCLD56P19G999W	18.8697	3.15585	1.56577	21.5739	17.0436	10.4953	4.41909	62	54.1271	58.5909	52.053	22	26.7741	M	1442	26630
1041	104105	SNTRLD53L03G999R	17.0975	2.02651	1.59433	13.2706	11.9041	24.3639	6.49156	65	54.2967	58.5909	52.053	22	26.7741	M	1500	26630
1041	104105	LNDNZE56C27G999I	18.1155	2.10727	2.27971	49.7688	11.7577	18.7762	6.74543	62	55.6693	58.5909	52.053	22	26.7741	M	1384	26630
1041	104105	BRSMLS55M55G999S	12.5882	1.80283	1.1426	16.7539	14.4689	11.8069	5.49849	63	51.8654	58.5909	52.053	22	26.7741	F	745	26630
1041	104105	BLZMRA59R43D876J	19.0015	1.70297	2.50517	19.3416	9.16551	14.9204	4.71858	59	47.4602	58.5909	52.053	22	26.7741	F	874	26630
1041	104105	MRCMGS83L61A662N	37.3202	5.12316	2.29021	17.3442	13.9468	17.9609	7.02299	35	50.4787	58.5909	52.053	22	26.7741	F	600	26630
1041	104105	NNNFRC67A09G999N	19.9206	2.09344	4.21071	9.68323	10.5955	19.9167	11.3256	51	54.7647	58.5909	52.053	22	26.7741	M	1476	26630
1041	104105	GSTCTA62P47G999F	25.2551	1.61915	1.37132	27.4234	6.59654	25.8508	4.22561	56	44.9296	58.5909	52.053	22	26.7741	F	1222	26630
1041	104105	MNZMCL56A07G999U	20.8276	1.72597	2.40441	15.2253	8.41306	12.1738	4.74668	62	51.3161	58.5909	52.053	22	26.7741	M	918	26630
1041	104105	SQLLNZ84T21G999C	69.5427	11.418	1.59067	13.3127	16.4768	16.7502	11.1657	34	50.7081	58.5909	52.053	22	26.7741	M	274	26630
1041	104106	RGGRNG77E59Z133K	24.8793	2.31415	2.38746	27.2921	9.49203	13.5187	7.92526	41	50.0091	59.037	52.2376	27	27.2442	F	992	27817
1041	104106	RSTLRT62S25G999X	14.5632	1.48791	1.51561	16.5223	10.2985	14.839	3.45609	56	54.0515	59.037	52.2376	27	27.2442	M	1489	27817
1041	104106	NGRDRN86H51F104P	24.2664	1.92823	2.23105	36.6226	8.06729	11.1747	9.31015	32	55.3111	59.037	52.2376	27	27.2442	F	795	27817
1041	104106	STIGRD49P01H703P	21.0642	2.59701	3.06729	42.5624	12.4187	18.3836	4.69679	69	54.4143	59.037	52.2376	27	27.2442	M	1398	27817
1041	104106	CNGLSS55M30G999P	19.1866	2.28266	3.12756	6.1978	11.9491	17.2005	17.8888	63	55.6356	59.037	52.2376	27	27.2442	M	1133	27817
1041	104106	MNTPFR60L24L219C	19.5016	2.22925	4.32086	9.82801	11.4838	26.3373	13.1654	58	52.756	59.037	52.2376	27	27.2442	M	1103	27817
1041	104106	MRNRRT52T18G702U	24.6362	2.39015	4.72143	42.8848	9.74397	15.6343	7.7272	66	51.0703	59.037	52.2376	27	27.2442	M	1320	27817
1041	104106	CLMGCR56C03G999U	21.1075	2.22636	0.753306	8.30929	10.5965	20.6978	3.08651	62	50.6606	59.037	52.2376	27	27.2442	M	613	27817
1041	104106	BTTLNL53T08G999Z	16.9626	2.77001	1.30757	14.4914	16.5353	24.0214	5.00322	65	52.6174	59.037	52.2376	27	27.2442	M	1085	27817
1041	104106	NTUGNN52S26D612G	16.0764	0.848544	2.26382	6.76399	5.55818	21.1177	8.17678	66	51.9061	59.037	52.2376	27	27.2442	M	584	27817
1041	104106	BNCFNC75B51A390L	18.9557	2.07272	2.13413	19.5458	11.1434	9.42102	9.55379	43	53.7035	59.037	52.2376	27	27.2442	F	504	27817
1041	104106	MSCNGL51P03F845P	17.0388	2.1015	2.15845	9.50912	12.4681	13.9532	5.10867	67	52.5019	59.037	52.2376	27	27.2442	M	1256	27817
1041	104106	LCHLTZ70D42G999H	18.2527	1.68849	1.68003	32.6784	9.42874	14.1035	3.61396	48	53.1787	59.037	52.2376	27	27.2442	F	650	27817
1041	104106	BLDGNN60D20G999J	26.0961	1.78304	0.434572	10.7546	6.93028	7.38772	3.52232	58	43.8474	59.037	52.2376	27	27.2442	M	685	27817
1041	104106	BLLFRZ55D13G999N	12.4911	2.51349	2.16022	22.2945	20.2281	14.4367	7.41591	63	52.0643	59.037	52.2376	27	27.2442	M	1471	27817
1041	104106	SNTLRA68E67D612H	24.946	3.42069	1.60435	2.93255	14.1215	18.5241	5.52303	50	53.7187	59.037	52.2376	27	27.2442	F	697	27817
1041	104106	SCMRNN64R59H224C	15.0537	2.25616	4.04218	14.3607	15.1554	8.19457	6.24899	54	54.4307	59.037	52.2376	27	27.2442	F	1496	27817
1041	104106	MNNBNL60M46G999K	15.883	1.91501	1.82164	14.8065	12.1905	19.7064	5.59934	58	47.7955	59.037	52.2376	27	27.2442	F	1081	27817
1041	104106	MTTRCC55B07E482G	16.106	2.5172	3.27207	22.8968	15.8072	19.6586	6.42946	63	52.175	59.037	52.2376	27	27.2442	M	1240	27817
1041	104106	MRCRRT59L16E094T	16.8575	2.21194	1.68337	26.7106	13.4363	16.927	6.59401	59	52.9797	59.037	52.2376	27	27.2442	M	1106	27817
1041	104106	MRCNMR56L51L739M	15.2379	1.80148	3.68035	11.2241	11.936	13.5509	9.35817	62	54.2605	59.037	52.2376	27	27.2442	F	1346	27817
1041	104106	MNNMPL59H69A851L	15.326	3.08568	2.34583	23.4806	20.38	9.52741	8.94144	59	52.7397	59.037	52.2376	27	27.2442	F	1168	27817
1041	104106	BSLNGL60B45I057U	22.8328	3.129	1.85191	15.092	13.7908	18.9193	8.49891	58	55.6315	59.037	52.2376	27	27.2442	F	955	27817
1041	104106	GGNMLI49H49G999A	26.5297	1.36508		19.3939	5.14546	10.5691	3.7548	69	43.5516	59.037	52.2376	27	27.2442	F	150	27817
1041	104106	DBZMSM48H12G999I	0.780252	0.164506	0.717886	10.2564	25.3798	19.4953	1.81284	70	46.2179	59.037	52.2376	27	27.2442	M	1235	27817
1041	104106	BLDGCR51D04G999D	16.5447	2.58136	2.2783	10.6122	15.7854	22.646	5.01912	67	51.6355	59.037	52.2376	27	27.2442	M	948	27817
1041	104106	MSTMRC50M14G999O	14.9082	1.71421	3.2373	12.1079	11.5155	16.5997	16.8968	68	53.4986	59.037	52.2376	27	27.2442	M	1317	27817
1041	104107	BZIMNC66B60G999H	17.4124	2.367	3.99238	40.065	14.2542	14.9905	9.87812	52	53.9769	57.9167	53.613	12	30.2193	F	1443	15349
1041	104107	ZNRPMR54R49B626V	15.3232	2.23775	2.63567	41.9745	14.8043	12.4285	4.38321	64	54.8824	57.9167	53.613	12	30.2193	F	1339	15349
1041	104107	CTASNZ53M03L537R	13.5564	1.89005	5.1222	15.5858	13.9889	27.0018	8.00481	65	56.1664	57.9167	53.613	12	30.2193	M	1470	15349
1041	104107	TRUGRR54H22L537H	9.74864	1.07493	2.59192	31.9202	11.1005	20.7027	11.582	64	55.6085	57.9167	53.613	12	30.2193	M	1291	15349
1041	104107	MNSRME57D29D612A	12.7266	2.47859	4.525	9.99265	19.9771	9.25186	6.82043	61	57.247	57.9167	53.613	12	30.2193	M	1398	15349
1041	104107	MGNNDA52P55A944E	14.3042	1.79901	4.1747	4	13.0886	9.01569	9.21142	66	51.3007	57.9167	53.613	12	30.2193	F	1052	15349
1041	104107	CLLLRA79D62G999K	22.6726	1.29637	0.943474	16.4672	5.81891	18.6003	4.98411	39	50.2262	57.9167	53.613	12	30.2193	F	1362	15349
1041	104107	PCNRNN63E42L537Z	14.1006	1.75729	3.79779	29.3315	12.5589	15.0734	6.76301	55	50.8839	57.9167	53.613	12	30.2193	F	1460	15349
1041	104107	LCSFRZ72T08H224B	70.2604	12.9117	2.34436	0.562588	18.7165	21.8627	7.63543	46	53.7758	57.9167	53.613	12	30.2193	M	193	15349
1041	104107	MLLMRZ56C28L537L	14.3725	2.26586	5.12946	14.1593	15.9796	15.2315	11.4863	62	51.8218	57.9167	53.613	12	30.2193	M	1468	15349
1041	104107	ZZRFRZ60A22G999S	15.7143	2.08043	4.0145	31.8919	13.484	16.0842	11.5171	58	53.6715	57.9167	53.613	12	30.2193	M	1428	15349
1041	104107	FNALDA55B20L775K	15.1521	1.82098	4.37525	26.1632	12.231	13.8975	6.08968	63	54.5486	57.9167	53.613	12	30.2193	M	1445	15349
1041	104108	MCHPLA56P11D612Z	20.5433	1.99263	2.41158	16.0203	10.6866	15.2905	5.78914	62	48.3943	63.2941	50.9575	17	24.7422	M	1299	19036
1041	104108	RMPRRT50L16D612U	15.6255	1.58784	4.74272	15.7356	10.2695	16.3876	12.005	68	54.5159	63.2941	50.9575	17	24.7422	M	1431	19036
1041	104108	PRCGNN48H22F029E	1.66958	0.230037	3.44453	11.2676	13.7781	10.8555	6.57593	70	54.4886	63.2941	50.9575	17	24.7422	M	674	19036
1041	104108	CGNRLA54L22E715L	32.5862	3.07592	1.53139	19.9448	9.94758	20.7886	3.23102	64	47.0778	63.2941	50.9575	17	24.7422	M	1315	19036
1041	104108	MRNGCM52S30I728Z	20.2967	2.46514	4.97314	27.2098	12.2884	15.2897	15.7136	66	54.4781	63.2941	50.9575	17	24.7422	M	1326	19036
1041	104108	CSMMRC57M06G999R	16.9651	1.22472	1.87271	24.0469	7.2833	15.4957	4.58258	61	52.1067	63.2941	50.9575	17	24.7422	M	1062	19036
1041	104108	BGNPRZ55E25G999R	16.882	1.33112	2.02281	7.43119	7.95449	10.0286	6.41031	63	53.0984	63.2941	50.9575	17	24.7422	M	1452	19036
1041	104108	FRRSVN54D12B794P	18.0427	1.73325	4.91901	5.57686	9.7301	26.6513	8.24758	64	56.394	63.2941	50.9575	17	24.7422	M	1220	19036
1041	104108	CRNCML59D51A089H	26.4457	3.36893	2.15806	5.58611	13.5172	19.1181	3.15702	59	51.7421	63.2941	50.9575	17	24.7422	F	1092	19036
1041	104108	TMBPLA52H60H501A	63.6591	4.35198	1.2238	14.802	7.62836	26.2566	5.83345	66	47.7976	63.2941	50.9575	17	24.7422	F	780	19036
1041	104108	CLCNLM53T55E956N	34.4588	2.77899	2.91984	15.9072	8.10601	19.5867	7.90503	65	45.5861	63.2941	50.9575	17	24.7422	F	372	19036
1041	104108	CMPLGU55M12D612C	20.0819	2.68525	3.37596	11.3804	13.5791	12.4786	8.25418	63	53.3753	63.2941	50.9575	17	24.7422	M	1453	19036
1041	104108	PDLFRZ67R24D612J	26.6435	3.43863	3.33366	8.0387	13.0453	30.804	6.64591	51	48.6273	63.2941	50.9575	17	24.7422	M	1187	19036
1041	104108	DLSNTN57P29D423H	23.6578	3.84782	2.27601	14.6484	16.7297	25.1662	3.28869	61	49.5184	63.2941	50.9575	17	24.7422	M	796	19036
1041	104108	NPEMSM55D27B794E	24.6838	1.82921	2.76871	6.10883	7.75326	20.5914	6.49302	63	47.4489	63.2941	50.9575	17	24.7422	M	1366	19036
1041	104108	GSTGNI48B13D612A	1.05061	0.113257	1.2766	22.2222	10.7801	30.26	4.11348	70	52.3284	63.2941	50.9575	17	24.7422	M	1254	19036
1041	104108	SLVGNN58E23D612F	34.723	3.39084	2.33345	27.6514	9.81202	17.3472	7.32802	60	51.303	63.2941	50.9575	17	24.7422	M	957	19036
1054	105109	SGZGLC56R12G804Q	20.3283	3.24845	1.93805	1.18163	16.0361	18.0837	5.43954	62	55.3187	58	55.1243	13	33.0659	M	1502	15249
1054	105109	CCRMCT61L47F207P	18.4242	2.08732	1.77596	13.8112	11.5112	16.2012	4.02291	57	55.2523	58	55.1243	13	33.0659	F	1163	15249
1054	105109	SPLMNT65R49C415E	13.9704	2.2148	1.95786	6.86695	16.2251	28.9023	5.98223	53	51.0625	58	55.1243	13	33.0659	F	1460	15249
1054	105109	CRLFNC69M47B354I	25.0273	3.95812	1.1651	8.55996	15.8438	24.6523	4.22371	49	54.5998	58	55.1243	13	33.0659	F	734	15249
1054	105109	CRPPLA56M21G702H	18.1042	4.04855	3.02444	6.83453	22.5245	26.2069	8.18683	62	56.6432	58	55.1243	13	33.0659	M	1465	15249
1054	105109	FDNPLA57T28G804O	14.1278	2.70251	1.77908	3.62127	19.3075	15.3801	11.148	61	54.5971	58	55.1243	13	33.0659	M	1470	15249
1054	105109	FSCVNT82B54M126E	120.888	20.709	3.27273	19.7213	17.8945	25.4103	6.31057	36	55.571	58	55.1243	13	33.0659	F	78	15249
1054	105109	MPLGNN53A50C351J	10.3453	1.24381	2.93683	0.951249	12.1298	30.9858	5.54477	65	53.0323	58	55.1243	13	33.0659	F	1455	15249
1054	105109	NNCMRZ55L13M126M	7.58051	1.06317	2.06883	8.64553	14.025	26.5114	4.22146	63	57.6361	58	55.1243	13	33.0659	M	1304	15249
1054	105109	FBNPGV52H18H570J	11.9193	1.19264	1.2228	0.367309	10.0469	11.0614	3.57008	66	56.8753	58	55.1243	13	33.0659	M	1023	15249
1054	105109	BTTGCR54H13I908V	23.0166	4.03197	0.599979	7.69463	18.1045	17.8705	2.67737	64	53.0589	58	55.1243	13	33.0659	M	692	15249
1054	105109	RVRPRD52T12F023J	19.563	2.3431	2.31788	4.42804	12.1973	15.2679	3.01762	66	57.4177	58	55.1243	13	33.0659	M	1389	15249
1054	105109	CRSMHL68C05G702N	8.20785	1.29525	2.05367	26.9096	16.4247	23.688	4.36861	50	55.0957	58	55.1243	13	33.0659	M	1514	15249
1054	105201	MSCSFN53T04G843E	21.2498	3.7219	1.5797	13.4956	17.7793	28.4185	2.7419	65	52.874	59.0625	52.6725	16	28.4919	M	1453	18279
1054	105201	PGLGCR69M14C352I	54.1687	8.59363	1.94597	10.8898	16.0959	21.765	7.90467	49	53.2725	59.0625	52.6725	16	28.4919	M	525	18279
1054	105201	PTTGPR53R13G395Z	24.9565	1.77804	1.89808	33.2034	7.76205	17.8393	5.01334	65	52.5884	59.0625	52.6725	16	28.4919	M	1449	18279
1054	105201	FRNCSM48D18B542N	18.9599	3.158	2.37694	20.2871	17.1495	36.0147	3.55244	70	56.1063	59.0625	52.6725	16	28.4919	M	1304	18279
1054	105201	PNZRSE53R21G395D	25.346	2.50909	2.06686	3.45083	11.0613	11.5925	3.309	65	51.1252	59.0625	52.6725	16	28.4919	M	1183	18279
1054	105201	MSCTRB53H25G395W	23.9716	3.12557	4.50799	18.9609	13.508	21.0524	6.82793	65	53.6586	59.0625	52.6725	16	28.4919	M	1446	18279
1054	105201	GBBLCU55D07G254P	23.4524	4.95448	4.86657	5.71919	21.7574	22.4329	5.38697	63	53.5621	59.0625	52.6725	16	28.4919	M	1476	18279
1054	105201	SLVMNC58A54G702B	26.6018	2.22848	1.63712	12.2711	8.69527	22.7227	5.64801	60	51.8377	59.0625	52.6725	16	28.4919	F	1260	18279
1054	105201	FLLCHR80P41E625U	30.5804	3.61643	2.07277	33.865	12.2454	14.9343	4.26954	38	50.9099	59.0625	52.6725	16	28.4919	F	1222	18279
1054	105201	FBBLBT64T67G843G	31.972	3.88555	0.841027	5.16129	12.5519	15.3051	4.221	54	52.9435	59.0625	52.6725	16	28.4919	F	555	18279
1054	105201	BRTLCN60P10G395L	21.5509	4.13498	2.58681	6.55422	19.3687	15.2444	4.66351	58	54.1459	59.0625	52.6725	16	28.4919	M	1500	18279
1054	105201	PCCMRC58E12G843A	33.7213	2.94129	4.08027	17.2645	10.1138	19.1872	4.78286	60	48.5658	59.0625	52.6725	16	28.4919	M	1146	18279
1054	105201	GNNVCN52B03I396S	1.03364	0.182759	1.99203		18.2271	24.502	5.17928	66	47.772	59.0625	52.6725	16	28.4919	M	1430	18279
1054	105201	PZNGPP56L03G702A	25.0242	1.67744	2.07183	17.4328	6.76607	28.314	3.56354	62	52.6713	59.0625	52.6725	16	28.4919	M	1478	18279
1054	105201	BNDPLA75D69G843B	25.4145	3.90883	1.99359	22.8137	15.5435	21.5279	4.30441	43	55.7514	59.0625	52.6725	16	28.4919	F	847	18279
1054	105201	GNNLNI56E50G254Q	42.526	1.81735			10	40		62	51.375	59.0625	52.6725	16	28.4919	F	5	18279
1054	105202	RGSNTN55R04L833L	24.7558	2.40956	1.41497	6.95845	9.93715	14.3223	3.54588	63	46.5468	61.8571	51.2421	21	25.1199	M	1700	25662
1054	105202	BRTRRT51L03G843G	19.8966	2.85205	1.45328	3.81679	14.3918	34.7994	4.38547	67	53.1923	61.8571	51.2421	21	25.1199	M	1090	25662
1054	105202	SNTPLA51M22G843D	17.5229	2.13513	0.891013	2.64901	12.279	32.1693	1.10637	67	54.5342	61.8571	51.2421	21	25.1199	M	941	25662
1054	105202	GLLVNN56R14H223M	26.1826	4.80677	2.55398	10.8761	18.4905	19.5713	12.012	62	55.6493	61.8571	51.2421	21	25.1199	M	731	25662
1054	105202	CMPGRG57T14G843Q	20.8738	2.03574	2.78327	5.85294	9.89029	21.8338	11.1378	61	52.1484	61.8571	51.2421	21	25.1199	M	1484	25662
1054	105202	PNZSMN62P67L219N	26.3889	2.77925	1.93653	2.42367	10.9772	26.2164	15.957	56	46.1981	61.8571	51.2421	21	25.1199	F	1055	25662
1054	105202	MDSNDR51D27M126J	27.895	2.53365	3.48758	2.01543	9.26692	15.0244	5.75755	67	54.7063	61.8571	51.2421	21	25.1199	M	1406	25662
1054	105202	NSERRT49C21G843W	2.19997	0.268723	5.56155		12.2148	24.5139	10.8249	69	53.215	61.8571	51.2421	21	25.1199	M	1255	25662
1054	105202	CPTLCR50L10G843S	16.9477	2.58443	2.43377	3.92157	15.3288	28.2093	5.23771	68	53.6765	61.8571	51.2421	21	25.1199	M	1220	25662
1054	105202	CSTTTL50M26G843J	25.8375	4.50342	3.60296	14.5531	17.7953	27.351	7.84773	68	54.5384	61.8571	51.2421	21	25.1199	M	1493	25662
1054	105202	NVOCST63T50G843D	28.735	4.05985	2.47445	24.2617	14.5414	23.455	5.53564	55	53.0305	61.8571	51.2421	21	25.1199	F	1490	25662
1054	105202	MDSLRD52L31M126C	24.5971	2.76979	1.81814	1.23648	11.6326	17.9417	3.02493	66	51.9703	61.8571	51.2421	21	25.1199	M	1289	25662
1054	105202	PSTSNO58L45G843J	22.3514	2.38893	2.96151	4.46292	10.8305	22.1511	4.88665	60	47.4172	61.8571	51.2421	21	25.1199	F	1588	25662
1054	105202	TVLNCL60S04E321N	32.3563	5.19825	3.32524	6.00289	16.6306	21.6286	7.21021	58	49.4426	61.8571	51.2421	21	25.1199	M	1216	25662
1054	105202	DLPCCL55S42G843K	26.5961	3.33692	2.40641	4.78126	12.8507	27.829	3.747	63	52.9243	61.8571	51.2421	21	25.1199	F	1507	25662
1054	105202	LMBLSS62S12G702Q	52.4454	6.94684	2.98536	2.99625	13.2931	15.6655	5.9924	56	51.5039	61.8571	51.2421	21	25.1199	M	499	25662
1054	105202	VNNGLR61E61G843H	31.4285	2.59805	0.969233	14.6442	8.75917	22.1843	7.22095	57	45.2881	61.8571	51.2421	21	25.1199	F	1316	25662
1054	105202	CCCGDU53H03G843R	21.1388	3.99225	2.36088	2.65849	19.3407	15.055	7.36895	65	54.0888	61.8571	51.2421	21	25.1199	M	1492	25662
1054	105202	CGLRSN54D21G843P	22.4188	2.0103	1.46967	3.84518	9.41124	25.7514	3.93623	64	52.4991	61.8571	51.2421	21	25.1199	M	1477	25662
1054	105202	SVRFBA72E09C352K	93.6867	10.5089	5.27618	3.41394	11.2492	29.8363	9.46557	46	51.7763	61.8571	51.2421	21	25.1199	M	205	25662
1054	105202	TLLDNL57R71G843E	23.3543	2.64437	2.17361	2.20086	11.5138	21.1664	5.28177	61	51.023	61.8571	51.2421	21	25.1199	F	1208	25662
1054	105301	DCCPGV48H25L138R	1.57129	0.285989			18.2008	28.0335	2.09205	70	44.3402	62.2105	51.6575	19	26.2326	M	535	21501
1054	105301	MRTMCR53E61C609W	22.0137	2.81498	2.48593	3.18237	13.2249	21.7692	12.3416	65	50.6368	62.2105	51.6575	19	26.2326	F	1520	21501
1054	105301	GRNRRT53P10A385P	22.2496	2.83922	1.9536	14.3002	12.9198	23.1388	3.96516	65	53.7406	62.2105	51.6575	19	26.2326	M	962	21501
1054	105301	MCLLRD53D20H118V	20.9081	2.5051	2.4794	5.02513	12.1356	26.8001	5.34699	65	53.5866	62.2105	51.6575	19	26.2326	M	1440	21501
1054	105301	PGNCGR56B09B429G	28.075	2.99253	2.59395		10.7208	34.578	8.40991	62	56.5202	62.2105	51.6575	19	26.2326	M	420	21501
1054	105301	BLSMRN53E26D160E	16.4199	3.10358	1.66044	5.33808	18.9925	28.7656	8.60896	65	54.1521	62.2105	51.6575	19	26.2326	M	1495	21501
1054	105301	RGGGPP54D07G843A	35.0834	5.84803	3.55638	8.18329	17.176	11.9018	6.16984	64	49.3871	62.2105	51.6575	19	26.2326	M	1492	21501
1054	105301	CPLTCL55D44A864B	6.80202	1.0051	1.53662	7.16247	15.5049	23.2325	14.0931	63	46.5195	62.2105	51.6575	19	26.2326	F	925	21501
1054	105301	BLDMSM50E21G822G	26.6996	4.97132	2.01522	1.74628	18.7947	18.5675	7.7451	68	51.9976	62.2105	51.6575	19	26.2326	M	1524	21501
1054	105301	MZZGNP51A08D292H	17.9384	2.44744	4.93606	3.4962	13.8758	20.785	11.9161	67	53.4993	62.2105	51.6575	19	26.2326	M	1361	21501
1054	105301	MSSPTR60A24G843B	25.0578	3.78295	3.94443	0.992556	15.2262	15.7113	7.97585	58	55.7039	62.2105	51.6575	19	26.2326	M	1479	21501
1054	105301	GRNGPP55L15H456S	27.2308	2.7363	1.64532	3.70901	10.2731	19.5878	4.28835	63	49.7985	62.2105	51.6575	19	26.2326	M	1341	21501
1054	105301	GFFLCU59A09D612H	23.1273	3.62972	2.54321	1.75979	16.0727	30.7143	7.29286	59	48.3308	62.2105	51.6575	19	26.2326	M	1458	21501
1054	105301	CRTLBA54P68B455Q	14.3178	2.55702	1.32776	6.70447	18.1984	12.8474	3.66267	64	56.8462	62.2105	51.6575	19	26.2326	F	1060	21501
1054	105301	MNTLRI75M60G702R	44.6983	3.92784	1.17259	1.81956	9.08182	30.1137	7.72529	43	51.9799	62.2105	51.6575	19	26.2326	F	268	21501
1054	105301	SGNPRZ65T57G843W	28.1564	2.80217	1.79185	14.325	10.1605	29.4187	4.412	53	52.185	62.2105	51.6575	19	26.2326	F	636	21501
1054	105301	DREFBA60S08G843Q	14.8688	1.87874	1.42584	16.1091	12.9425	16.8778	3.55199	58	53.2303	62.2105	51.6575	19	26.2326	M	1485	21501
1054	105301	RMNDIA49L69D123T	53.2703	5.83432	1.9488	5.06202	11.5026	18.4519	8.71793	69	45.2753	62.2105	51.6575	19	26.2326	F	712	21501
1054	105301	RSNSFN57T16G822Q	35.6618	4.11684	1.76015	7.37093	11.7473	12.67	6.6404	61	47.6997	62.2105	51.6575	19	26.2326	M	1388	21501
1054	105302	SCRVLR62C12I423O	29.3139	3.8122	2.03334	9.77943	13.1321	19.2835	4.14738	56	53.161	58.0741	50.9722	27	24.6117	M	966	30401
1054	105302	LCNMNN80B44L049K	160.011	22.0664	3.13345	8.37015	14.0561	20.0031	8.20868	38	54.2904	58.0741	50.9722	27	24.6117	F	271	30401
1054	105302	BRCDNC53B21G843X	20.4191	3.59838	2.85816	1.18362	17.7439	17.6024	5.73903	65	50.5891	58.0741	50.9722	27	24.6117	M	1492	30401
1054	105302	MRSLCN53S28G843F	23.3005	1.99418	1.68325	11.7927	8.66206	24.001	3.3957	65	51.7914	58.0741	50.9722	27	24.6117	M	1489	30401
1054	105302	ZLLDLM54H70L049G	23.8322	1.07236	1.22952	10.9415	4.51248	23.1709	1.77373	64	50.4571	58.0741	50.9722	27	24.6117	F	953	30401
1054	105302	RGTLNI60S61G843G	24.2961	4.27155	3.24563	6.46364	17.853	18.4804	9.72861	58	51.1228	58.0741	50.9722	27	24.6117	F	1201	30401
1054	105302	NRDRRT52R08G843K	21.814	2.70143	1.8371	2.6087	12.6005	28.9289	5.0226	66	52.0733	58.0741	50.9722	27	24.6117	M	1525	30401
1054	105302	BTTMRN58C58E463M	32.7112	4.79353	2.59212	1.79695	15.2736	24.1665	3.78848	60	44.4861	58.0741	50.9722	27	24.6117	F	146	30401
1054	105302	MRTMRA52P15I232S	26.8274	3.64282	1.95603	4.74005	13.7848	24.2635	6.0982	66	52.7274	58.0741	50.9722	27	24.6117	M	1491	30401
1054	105302	NCCNTL58A18B303S	16.5127	2.38644	5.28272	7.38123	14.7625	25.0002	10.5254	60	54.5354	58.0741	50.9722	27	24.6117	M	1549	30401
1054	105302	PRDRMN64E31E715L	16.646	1.7963	3.02691	2.14605	11.0544	11.3013	4.90137	54	51.0393	58.0741	50.9722	27	24.6117	M	1469	30401
1054	105302	MNCNTN60R10G702Z	20.465	2.45564	1.52272	2.08008	12.0788	31.1404	4.85791	58	53.1672	58.0741	50.9722	27	24.6117	M	819	30401
1054	105302	PTRFRC60A58G843R	31.5352	4.80684	1.59866	3.26671	15.6347	20.3649	3.35832	58	46.5956	58.0741	50.9722	27	24.6117	F	1484	30401
1054	105302	FRRFNC55E16C094Z	20.8383	2.82606	2.01182	1.57869	13.6293	17.3413	5.6523	63	54.0642	58.0741	50.9722	27	24.6117	M	1306	30401
1054	105302	RRGRNR60L22G843A	1.18933	0.2062	1.78759	4.54545	23.5542	17.6656	2.83912	58	49.2101	58.0741	50.9722	27	24.6117	M	1523	30401
1054	105302	MLCSRN79L43G843U	24.653	3.137	2.43117	6.0173	9.41376	18.5917	9.39986	39	50.3977	58.0741	50.9722	27	24.6117	F	1	30401
1054	105302	SCCFBA60H30G702K	18.4912	2.50664	1.33573	1.80045	13.8099	34.0403	2.53293	58	50.3694	58.0741	50.9722	27	24.6117	M	1546	30401
1054	105302	TNGBMN55L28H501H	26.6592	2.04554	3.58264	12.843	7.69437	18.6973	21.927	63	52.7329	58.0741	50.9722	27	24.6117	M	1494	30401
1054	105302	PCCMNC56H65G843F	22.1121	2.98459	2.13419	2.58297	14.0634	18.6036	5.83819	62	48.5807	58.0741	50.9722	27	24.6117	F	1484	30401
1054	105302	MRONDR57T21G843Z	25.559	2.57824	3.60257	15.5772	10.2604	14.7969	6.1064	61	49.9294	58.0741	50.9722	27	24.6117	M	1486	30401
1054	105302	CSTWTR57M31G394G	19.5705	3.03106	2.214	17.7751	15.7142	21.4392	5.91339	61	52.1369	58.0741	50.9722	27	24.6117	M	1386	30401
1054	105302	MTTLRA67S56A390L	31.4508	5.29308	2.15819	8.27586	17.1345	24.1316	16.3886	51	49.8089	58.0741	50.9722	27	24.6117	F	665	30401
1054	105302	BRGGRR62B01E693L	14.8524	3.16527			22.5434	24.2775		56	41.3548	58.0741	50.9722	27	24.6117	M	30	30401
1054	105302	MRNVTR50H06G843G	1.297	0.198743	4.32973		15.9867	21.6486	5.16236	68	48.9544	58.0741	50.9722	27	24.6117	M	1351	30401
1054	105302	PMPLSN60P14G843O	34.7546	3.76388	0.957567	5.56928	11.4769	17.1477	5.47283	58	46.6023	58.0741	50.9722	27	24.6117	M	1476	30401
1054	105302	GDUMSM56R28A864W	23.1318	2.55638	2.22687	13.459	11.3267	17.6557	6.09609	62	51.4714	58.0741	50.9722	27	24.6117	M	1547	30401
1054	105302	RSSRKE78L53G843I	37.9629	2.09498	2.07726	8.37696	5.88996	22.8762	4.65412	40	42.0478	58.0741	50.9722	27	24.6117	F	251	30401
1053	105303	SRDMNL52C47D160A	22.0116	2.62228	3.21344	3.34239	12.1253	16.4466	5.48359	66	54.4681	61.95	52.3185	20	26.9026	F	1474	22930
1053	105303	BNVMRC54M02G702J	22.7089	2.72572	1.38001	1.33434	12.1832	25.4329	7.35766	64	54.5011	61.95	52.3185	20	26.9026	M	1118	22930
1053	105303	BRGGDU53D11G702N	1.30793	0.225413	1.77268		17.414	16.8926	12.2002	65	51.2645	61.95	52.3185	20	26.9026	M	1066	22930
1053	105303	MNCPLA55C13G702K	24.4472	2.02527	0.824413	7.70648	8.29044	16.618	4.27526	63	56.0654	61.95	52.3185	20	26.9026	M	1477	22930
1053	105303	GRBNCL55A28G843H	22.9996	2.07951	2.09518	0.3727	9.16136	15.9826	6.20559	63	52.2017	61.95	52.3185	20	26.9026	M	1499	22930
1053	105303	RZOSFN53E23G702U	19.3503	2.53295	4.39279	1.2749	13.1365	25.3318	10.459	65	58.6146	61.95	52.3185	20	26.9026	M	607	22930
1053	105303	CNDCST64L14H224K	29.3561	3.22768	2.03132	1.43685	11.4075	23.272	6.52285	54	49.4736	61.95	52.3185	20	26.9026	M	954	22930
1053	105303	CSRFPP51S28D510P	23.3077	4.37371	1.85539	0.762449	19.0541	11.9823	8.49889	67	56.1472	61.95	52.3185	20	26.9026	M	1484	22930
1053	105303	CSRLGU59T16G702B	24.3479	1.84495	1.11834	2.11082	7.59302	23.0706	5.55941	59	54.7743	61.95	52.3185	20	26.9026	M	1538	22930
1053	105303	GRGPLG56B28B303X	17.6961	2.05747	1.23602	1.07926	11.6856	20.7202	6.54627	62	50.6633	61.95	52.3185	20	26.9026	M	1508	22930
1053	105303	SLTMFR68P67L049J	43.2578	3.75649	1.67499	3.35352	8.86549	21.8015	4.6512	50	50.8187	61.95	52.3185	20	26.9026	F	648	22930
1053	105303	MRZRRT60M52A944X	102.803	16.3183	1.92599	2.07097	16.1392	17.4218	9.4776	58	55.2797	61.95	52.3185	20	26.9026	F	231	22930
1053	105303	GSTNTN50L25B950R	31.8934	2.57138	5.2101	12.1786	8.13863	19.0803	20.2435	68	53.7966	61.95	52.3185	20	26.9026	M	1502	22930
1053	105303	DNSDNL50L02H199V	13.6672	2.53742	2.6631	0.988264	18.6405	13.5363	10.9325	68	55.1503	61.95	52.3185	20	26.9026	M	1034	22930
1053	105303	RSSLRT51C15E625N	1.28005	0.186189	4.08163		16.3265	33.6735	7.14286	67	52.0286	61.95	52.3185	20	26.9026	M	261	22930
1053	105303	GSTSDR58B68G843P	32.3942	3.08013	1.52297	3.72555	9.81913	22.8048	10.0655	60	50.8727	61.95	52.3185	20	26.9026	F	1040	22930
1053	105303	VSTSMN64R69G702R	45.1618	2.80099	1.55968	17.5624	6.8637	15.6177	3.26525	54	39.4988	61.95	52.3185	20	26.9026	F	1440	22930
1053	105303	CCCLSN59B10B392Q	20.1858	2.76232	0.705108	1.30881	13.8279	20.2787	3.22634	59	51.8727	61.95	52.3185	20	26.9026	M	1421	22930
1053	105303	PRGCRL53L53H501E	28.1307	2.80663	2.49356	3.71323	10.1049	17.5764	8.0395	65	53.8815	61.95	52.3185	20	26.9026	F	1050	22930
1053	105303	VVLMSS56L51B950D	26.8925	2.4242	2.05731	4.45171	9.22108	29.788	5.9806	62	48.8298	61.95	52.3185	20	26.9026	F	1578	22930
1053	105304	CMNNNM53H13Z614R	16.4256	2.14441	0.747379	0.891707	13.1356	25.2355	7.49876	65	52.9166	60.8929	52.6742	28	28.2197	M	1515	35076
1053	105304	TRBMRZ56C21G843I	23.2908	3.57109	3.67403	5.5779	15.4735	13.9002	12.4615	62	54.0818	60.8929	52.6742	28	28.2197	M	1310	35076
1053	105304	GSPMRC54C17G702W	24.3082	2.50831	2.57821	2.80145	10.3828	26.7413	5.33684	64	50.0843	60.8929	52.6742	28	28.2197	M	1526	35076
1053	105304	BTELRT48A21B950K	0.298076	0.0227066			7.61773	33.241		70	56.2146	60.8929	52.6742	28	28.2197	M	1294	35076
1053	105304	GNNGLL56S65G702R	18.2587	3.11822	2.19204	0.689272	17.3337	18.3521	9.65048	62	53.6639	60.8929	52.6742	28	28.2197	F	1588	35076
1053	105304	GHRSLV76E66G702Y	22.823	3.32187	1.97175	2.70483	14.8321	17.1597	8.82834	42	51.9643	60.8929	52.6742	28	28.2197	F	1511	35076
1053	105304	CAIFLL52T47G702S	18.9018	2.88064	1.30684	3.8688	15.3727	25.7821	5.1817	66	52.9854	60.8929	52.6742	28	28.2197	F	1472	35076
1053	105304	MLLMRA55E28B647I	23.0607	3.41118	2.86453	2.67563	14.9013	26.204	13.8666	63	52.3609	60.8929	52.6742	28	28.2197	M	1343	35076
1053	105304	BTTNRC59R14A717B	21.1139	4.42493	1.89643	6.85259	21.5571	12.8324	4.71815	59	48.9339	60.8929	52.6742	28	28.2197	M	1198	35076
1053	105304	CLRPTR58P25C352Y	32.2872	3.44077	1.58963	4.18164	10.7187	25.2951	5.97721	60	53.1235	60.8929	52.6742	28	28.2197	M	829	35076
1053	105304	PZZVCN48D21I753X	0.822653	0.061443	1.39535		8.37209	21.8605	3.72093	70	50.1262	60.8929	52.6742	28	28.2197	M	728	35076
1053	105304	SLVMHL68P59F656J	22.7247	1.82799	2.48915	7.66888	8.23554	26.2401	15.8249	50	50.0285	60.8929	52.6742	28	28.2197	F	849	35076
1053	105304	BLSTZN55A17G702N	20.7643	2.54502	1.52007	14.1008	12.4439	18.8278	5.07184	63	54.7465	60.8929	52.6742	28	28.2197	M	1512	35076
1053	105304	LCTMLT61P66D969Q	13.6084	1.63523	1.81655	3.68155	12.0824	24.6268	6.98991	57	53.1868	60.8929	52.6742	28	28.2197	F	1321	35076
1053	105304	BRSMRA52C23B950C	18.296	2.77752	1.19224	4.86188	15.3045	10.8268	5.63645	66	53.1964	60.8929	52.6742	28	28.2197	M	1116	35076
1053	105304	PCCRNZ65E18G702T	50.6087	7.54596	1.02484	1.95217	14.9391	14.4438	7.7826	53	53.4147	60.8929	52.6742	28	28.2197	M	325	35076
1053	105304	VNNMRN52T20B950G	21.5945	2.41942	2.57092	2.23728	11.4073	18.2515	18.7428	66	52.6031	60.8929	52.6742	28	28.2197	M	1491	35076
1053	105304	BRSNNL62H46G702Y	131.235	16.4199	1.80023	3.43675	12.8119	28.9202	4.99042	56	50.9077	60.8929	52.6742	28	28.2197	F	196	35076
1053	105304	NRELDE57D69H224P	22.7875	4.33488	1.76277	3.38224	19.3392	14.0292	6.4629	61	53.2669	60.8929	52.6742	28	28.2197	F	1392	35076
1053	105304	DNTRFL54C13G702D	27.6746	3.17227	3.24923	0.627987	11.6732	20.4714	13.1861	64	50.1983	60.8929	52.6742	28	28.2197	M	1407	35076
1053	105304	RSPMGH54S64G702F	30.8688	3.70875	2.62786	20.6186	12.1628	24.3597	5.29753	64	52.0632	60.8929	52.6742	28	28.2197	F	1288	35076
1053	105304	BRCCLN51T06B950I	20.7078	2.0886	1.5152	18.7029	10.1075	22.9268	6.92003	67	54.4537	60.8929	52.6742	28	28.2197	M	1382	35076
1053	105304	NGSMRZ55A02G098M	19.6882	2.15817	2.72477	0.839454	11.1558	38.123	6.00419	63	53.6335	60.8929	52.6742	28	28.2197	M	1553	35076
1053	105304	CRSFNC76R44G702D	22.289	2.85639	2.91636	4.96246	13.0378	23.3237	6.29153	42	54.8188	60.8929	52.6742	28	28.2197	F	1448	35076
1053	105304	MRTLDA60B49D612B	19.3263	1.9072	3.48224	13.2429	9.91698	21.3863	7.98348	58	53.2847	60.8929	52.6742	28	28.2197	F	1020	35076
1053	105304	PCCLCU57M06G702X	31.4418	5.20869	1.51332	1.75426	16.9274	12.9475	9.66462	61	53.6404	60.8929	52.6742	28	28.2197	M	1553	35076
1053	105304	PCCGCM54P21G843N	20.2367	2.84005	1.70918	3.36842	14.0876	19.5654	8.37294	64	51.2812	60.8929	52.6742	28	28.2197	M	1504	35076
1053	105304	CCCGLD51T29G702A	17.3705	1.52015	2.88262	2.40857	8.79085	16.6666	6.61173	67	53.2124	60.8929	52.6742	28	28.2197	M	1405	35076
1053	105305	RMRLBT51R58G702C	14.1736	2.05667	1.64617	1.5311	14.5466	16.0306	4.71183	67	51.4873	62.8485	48.3972	33	21.9138	F	1553	42564
1053	105305	ZPPNTN63E22G702N	21.5234	4.37767	1.69601	3.79459	20.4202	20.7799	7.30657	55	45.3988	62.8485	48.3972	33	21.9138	M	1853	42564
1053	105305	CRTNTN49E01G702B	1.43527	0.236738	4.78631	3.79147	16.4944	14.4326	8.32082	69	40.8979	62.8485	48.3972	33	21.9138	M	1522	42564
1053	105305	PTTCSC66H52M126Z	18.3086	1.94024	3.04232	1.28474	10.7917	20.8981	8.56986	52	51.8	62.8485	48.3972	33	21.9138	F	1323	42564
1053	105305	GRNLCU61P41A783N	26.3377	4.44521	3.11213	11.5011	17.2123	14.4768	11.7046	57	49.1285	62.8485	48.3972	33	21.9138	F	952	42564
1053	105305	DLCNTN53C10E506O	11.9488	1.7203	0.991096	3.47972	14.5325	17.8938	5.3051	65	55.2333	62.8485	48.3972	33	21.9138	M	1150	42564
1053	105305	DSTDRC53B19D667B	27.418	4.10298	1.42741	3.75575	14.9985	12.2028	8.52252	65	46.3729	62.8485	48.3972	33	21.9138	M	1693	42564
1053	105305	SCIPRZ54H60B696G	7.32911	0.389846		16	5.31915	14.8936		64	41.0619	62.8485	48.3972	33	21.9138	F	53	42564
1053	105305	CRDFLV48C31B455I	1.67096	0.212186	0.695991		12.9145	17.6318	5.0266	70	45.8724	62.8485	48.3972	33	21.9138	M	1072	42564
1053	105305	MRCGRL53S70G702Z	13.3622	1.56832	1.87455	2.8547	11.8925	27.1262	10.2513	65	47.8142	62.8485	48.3972	33	21.9138	F	1167	42564
1053	105305	VSCNGL57D58A182G	26.8903	3.50541	1.10723	1.42071	13.2023	14.7496	5.38878	61	46.1586	62.8485	48.3972	33	21.9138	F	1823	42564
1053	105305	BLDPLA49H01B212G	14.7183	1.20316	2.84718	5.67376	8.28669	25.2882	8.83832	69	49.7663	62.8485	48.3972	33	21.9138	M	1647	42564
1053	105305	SMMGDU60T06H431I	22.2083	2.99017	1.38834	3.06258	13.6583	18.2536	5.68877	58	51.3003	62.8485	48.3972	33	21.9138	M	1112	42564
1053	105305	CNIMRA61L54G702P	19.7251	2.48039	0.562148	2.31477	12.7808	25.7944	11.9782	57	52.9062	62.8485	48.3972	33	21.9138	F	1424	42564
1053	105305	VGNNNA51H41F979C	18.8849	2.43607	1.06415	2.36407	12.9303	25.0885	5.66752	67	46.7934	62.8485	48.3972	33	21.9138	F	881	42564
1053	105305	BDNLGU51M31A562Y	14.6759	1.9803	2.29208	2.48276	13.6136	21.5795	7.7057	67	52.9355	62.8485	48.3972	33	21.9138	M	1539	42564
1053	105305	MRTLRA64L42G702Y	17.5243	1.72656	1.10481	3.45882	9.91661	20.9975	4.38361	54	50.6238	62.8485	48.3972	33	21.9138	F	1592	42564
1053	105305	TCCVTR49L24G702E	22.1144	1.78284	2.3705	0.950985	8.0619	24.9804	5.55485	69	47.0294	62.8485	48.3972	33	21.9138	M	1349	42564
1053	105305	CCCRRT50S01G702F	18.7337	2.30489	1.40062	4.57143	12.3876	26.1956	5.34009	68	52.1281	62.8485	48.3972	33	21.9138	M	1679	42564
1053	105305	BTNSRN71M63G702Z	70.5164	9.62711	1.81486	6.26234	14.0102	17.4752	5.29868	47	47.5957	62.8485	48.3972	33	21.9138	F	401	42564
1053	105305	PRLNDR52A18G702V	1.30429	0.115235	1.53945	5.53633	8.8351	22.7571	2.8781	66	48.0843	62.8485	48.3972	33	21.9138	M	1503	42564
1053	105305	DLPLSN49R03G702O	1.04678	0.116348	1.72201		11.1148	14.2065	4.0702	69	47.8464	62.8485	48.3972	33	21.9138	M	1597	42564
1053	105305	MRTDNC59A17G713Q	21.5331	2.73995	1.90571	1.15949	12.8752	22.1837	5.59675	59	49.1256	62.8485	48.3972	33	21.9138	M	1629	42564
1053	105305	FNCLNZ49R55E348J	45.0134	6.43893	3.30155		14.3821	14.7439	8.36695	69	42.7237	62.8485	48.3972	33	21.9138	F	106	42564
1053	105305	CCLGPP49A01G208G	4.0782	0.425864	1.21229	1.31148	10.9388	19.5658	8.88074	69	43.5745	62.8485	48.3972	33	21.9138	M	1330	42564
1053	105305	CRRDTL50E48G702B	4.34229	0.698883	1.43171	4.13437	16.4647	22.5307	7.15857	68	40.4799	62.8485	48.3972	33	21.9138	F	1088	42564
1053	105305	GDDPLA53P49G702M	16.1616	1.94277	1.88801	2.50282	12.2255	27.9657	11.0498	65	46.8346	62.8485	48.3972	33	21.9138	F	1188	42564
1053	105305	TRVLRA53E52G702T	17.9886	2.14467	1.06827	3.88862	11.971	17.4188	10.5411	65	46.3433	62.8485	48.3972	33	21.9138	F	1719	42564
1053	105305	MRCFNC51S13G702Z	11.7601	1.21966	2.23409	3.19149	10.7206	15.9466	6.72326	67	53.7943	62.8485	48.3972	33	21.9138	M	1539	42564
1053	105305	TMBPRP58C16F426H	17.7972	2.6666	1.58352	2.35303	14.9909	18.959	3.73446	60	47.9804	62.8485	48.3972	33	21.9138	M	1481	42564
1053	105305	FNTLBT64L42C352R	31.7556	3.70443	1.32154	5.90406	11.7079	20.3676	7.73615	54	52.1964	62.8485	48.3972	33	21.9138	F	450	42564
1053	105305	SRCNNL61T66D643C	20.5792	2.72849	1.10479	1.54304	13.3903	27.0468	7.81852	57	51.3599	62.8485	48.3972	33	21.9138	F	1550	42564
1053	105305	LTRGLR58S47G702K	20.7182	2.19143	1.39444	6.83584	10.714	21.0103	5.7577	60	50.1136	62.8485	48.3972	33	21.9138	F	1599	42564
1053	105306	SMNLNZ57B21G702U	258.3	42.2821	0.587696	23.6364	16.6571	14.2622	11.4523	61	55.7689	64.7097	51.2622	31	25.934	M	61	38447
1053	105306	STRBNC55S50F839Q	13.8027	1.55039	2.35594	2.64034	11.312	21.2307	5.34722	63	53.3664	64.7097	51.2622	31	25.934	F	1246	38447
1053	105306	MRNSLL51T59L049X	22.4385	2.02192	0.952084	2.24215	9.06062	25.539	5.90212	67	48.6809	64.7097	51.2622	31	25.934	F	1251	38447
1053	105306	BNCPLA53H27G702N	30.5151	1.33749	1.16406	0.453258	4.38821	19.5056	3.90456	65	44.5672	64.7097	51.2622	31	25.934	M	546	38447
1053	105306	NNCGBR49M16G999O	25.9746	4.00779	3.48253	2.49663	15.589	22.734	7.98746	69	54.5129	64.7097	51.2622	31	25.934	M	1528	38447
1053	105306	DMRLBR56P11A326Y	16.4443	2.40891	1.36144	3.85802	14.7066	20.1168	5.71465	62	54.1721	64.7097	51.2622	31	25.934	M	1198	38447
1053	105306	BNDGLI56P10G702M	14.6546	1.02038	1.23345	10.65	6.96437	16.0271	4.92541	62	48.2568	64.7097	51.2622	31	25.934	M	603	38447
1053	105306	PLNCLD50S23E715I	14.8815	2.43037	1.91809	1.93242	16.4447	20.2795	7.60075	68	52.9236	64.7097	51.2622	31	25.934	M	1408	38447
1053	105306	VRRCRL50T20E098P	26.9181	3.17405	0.872696	25.5757	11.7969	13.8472	5.5052	68	52.8391	64.7097	51.2622	31	25.934	M	1159	38447
1053	105306	CMPNMR52T41D006Q	17.1355	1.2575	2.11041	2.81999	7.43019	20.9522	4.32797	66	47.0289	64.7097	51.2622	31	25.934	F	1313	38447
1053	105306	TPOCRL49E24G702X	17.3376	2.12542	1.26225	0.967352	12.3783	20.9841	2.12169	69	46.1365	64.7097	51.2622	31	25.934	M	887	38447
1053	105306	LMBLRD58T44G125D	14.4961	1.43564	1.38541	2.04255	9.97743	28.8651	6.18758	60	52.5371	64.7097	51.2622	31	25.934	F	1597	38447
1053	105306	DLGVGL60S10H501Z	25.333	4.51639	1.8219	25.6213	17.9975	15.4639	5.02052	58	48.2692	64.7097	51.2622	31	25.934	M	1711	38447
1053	105306	PSNVCN53C25A662M	16.4362	3.50415	2.18901	1.12994	21.4238	25.3611	5.62102	65	49.1705	64.7097	51.2622	31	25.934	M	1593	38447
1053	105306	SBRMHL61H57G702O	17.935	2.31131	1.72729	3.58905	12.908	25.45	9.83763	57	49.8274	64.7097	51.2622	31	25.934	F	1642	38447
1053	105306	CRDSFN54H22G702M	18.3604	2.91646	1.89076	2.06974	16.0337	29.9611	10.2213	64	52.4435	64.7097	51.2622	31	25.934	M	1502	38447
1053	105306	DLLPTR53R22G702X	18.316	2.09629	3.0343	4.49854	11.5847	28.3822	8.40251	65	53.3014	64.7097	51.2622	31	25.934	M	1489	38447
1053	105306	LMATZN51T06I046N	19.8329	2.61048	1.27427	6.4478	13.2497	18.2197	7.62703	67	51.8332	64.7097	51.2622	31	25.934	M	1562	38447
1053	105306	BRTFNC51A09G702S	16.1081	1.50989	1.05716	5.91398	9.42478	27.6664	7.61617	67	52.0905	64.7097	51.2622	31	25.934	M	1590	38447
1053	105306	PRRTMS49D01A120H	9.29309	1.6803	0.957457	12.2034	18.1289	13.53	6.60803	69	49.5718	64.7097	51.2622	31	25.934	M	937	38447
1053	105306	BSNRCR49M30G702P	17.7966	2.7662	3.15779	2.46765	15.6318	15.0329	5.08862	69	53.8936	64.7097	51.2622	31	25.934	M	1513	38447
1053	105306	VGLNLI49L15G702F	20.022	3.00473	2.55826	3.26948	15.0464	24.9204	4.9504	69	54.5807	64.7097	51.2622	31	25.934	M	1507	38447
1053	105306	MGGMRA49B11G284C	5.00586	0.324997	0.450857	2.91971	6.49234	5.04959	3.156	69	43.4677	64.7097	51.2622	31	25.934	M	308	38447
1053	105306	LEINGL53H23D122O	21.951	3.013	1.27137	4.82546	16.0336	16.5361	6.65997	65	57.9379	64.7097	51.2622	31	25.934	M	36	38447
1053	105306	MLNLCU66D23G702U	22.313	3.08622	2.18131	13.8615	13.9858	17.7818	6.07222	52	51.6776	64.7097	51.2622	31	25.934	M	1598	38447
1053	105306	GRCGPP52B25I590S	19.0128	2.94636	1.49161	0.992741	15.6122	27.6265	3.2974	66	52.0273	64.7097	51.2622	31	25.934	M	1564	38447
1053	105306	MNTVNN57M43G702U	27.7014	5.05202	1.15392	7.71144	18.5214	26.2156	5.43761	61	51.78	64.7097	51.2622	31	25.934	F	1110	38447
1053	105306	PRDGLN50S29G702W	16.739	2.04309	4.32992	6.85932	12.2794	19.3536	8.96955	68	53.7291	64.7097	51.2622	31	25.934	M	1428	38447
1053	105306	PRCLSN54P24E625W	24.0728	3.02873	3.55811	1.0792	12.7774	14.4131	5.46254	64	50.0319	64.7097	51.2622	31	25.934	M	1432	38447
1053	105306	DMNPQL53E09D960S	25.1641	5.01461	2.57985	1.0176	20.4966	20.7484	4.73553	65	54.3598	64.7097	51.2622	31	25.934	M	1596	38447
1053	105306	BRSSFN52A21G702P	17.4256	1.92749	2.34877	2	11.2316	17.9555	6.26426	66	54.3445	64.7097	51.2622	31	25.934	M	1532	38447
1053	105307	MZZRNT56A03C352M	20.716	3.51886	3.12042	2.89164	17.1802	25.4651	5.18368	62	56.1369	62.2857	52.9018	28	29.0103	M	1184	31907
1053	105307	NDRFRZ55M07G702U	24.1616	3.60149	0.500677	6.61686	15.0744	18.2341	5.89536	63	52.3353	62.2857	52.9018	28	29.0103	M	1318	31907
1053	105307	SGLDNC52M22F052Z	16.3585	3.01597	1.92956	4.29688	18.8005	19.4088	8.10415	66	52.056	62.2857	52.9018	28	29.0103	M	1239	31907
1053	105307	RSSLSN53H20G702I	17.2145	2.85662	0.78237	4.4142	16.8936	17.3662	6.3489	65	50.5343	62.2857	52.9018	28	29.0103	M	1683	31907
1053	105307	MRTFRC73B50G702O	135.896	11.0997	1.85897		8.71795	25.2564	15.5769	45	50.4828	62.2857	52.9018	28	29.0103	F	20	31907
1053	105307	MNTGNN50T25G479N	1.69601	0.315631	5.61354		18.6102	12.8171	8.16238	68	51.3139	62.2857	52.9018	28	29.0103	M	1389	31907
1053	105307	PSNSFN54M67G702P	14.0019	2.13888	1.60259		15.5525	17.8942	6.74534	64	50.7944	62.2857	52.9018	28	29.0103	F	827	31907
1053	105307	NDRRRT51P09A562H	18.2143	2.89901	0.887247	3.01381	16.3969	20.7374	7.14612	67	48.9467	62.2857	52.9018	28	29.0103	M	1358	31907
1053	105307	FNTGRL53P14F788N	16.948	1.86234	0.844318	3.19149	11.1048	16.8027	2.48297	65	53.263	62.2857	52.9018	28	29.0103	M	1509	31907
1053	105307	SCBMCL63D30I726J	34.3135	5.59694	1.88409	4.2735	16.3999	19.531	3.96614	55	53.6217	62.2857	52.9018	28	29.0103	M	882	31907
1053	105307	RCHCML58T16A958Y	21.8056	2.92089	2.67725	5.19823	13.582	15.3157	12.6195	60	51.1032	62.2857	52.9018	28	29.0103	M	1500	31907
1053	105307	CCHNNZ70M71L049F	32.6611	5.80294	1.94988	2.05181	18.461	24.6659	4.6041	48	51.3393	62.2857	52.9018	28	29.0103	F	934	31907
1053	105307	GRDGCM54T02G702W	19.6465	2.36445	2.2247	0.476068	12.1621	25.8421	9.58915	64	54.7813	62.2857	52.9018	28	29.0103	M	1472	31907
1053	105307	TBCLSN50E05L702U	16.3506	2.08628	0.450444	5.074	13.2233	16.0573	6.14728	68	54.3557	62.2857	52.9018	28	29.0103	M	1451	31907
1053	105307	PRRCNT49L16D708Q	28.8717	4.21226	1.06884	5.8856	14.7646	18.6912	11.854	69	53.4615	62.2857	52.9018	28	29.0103	M	1541	31907
1053	105307	CMPRSR62P10H163E	22.7137	3.18672	1.91303	3.07692	14.3526	14.7646	10.7816	56	51.5429	62.2857	52.9018	28	29.0103	M	630	31907
1053	105307	PRRNPL56H60E506A	13.713	2.32598	1.3246	7.13489	17.2679	14.3719	7.22577	62	53.9151	62.2857	52.9018	28	29.0103	F	1509	31907
1053	105307	NCCLDI52P47G702Q	18.0302	2.47627	2.3891	11.3669	13.9703	21.8705	5.35723	66	51.2558	62.2857	52.9018	28	29.0103	F	1544	31907
1053	105307	BLDLCU53H53E413Q	19.6398	3.63609	1.46294	3.63793	18.6013	14.3289	6.83619	65	50.755	62.2857	52.9018	28	29.0103	F	1106	31907
1053	105307	STFPLA53M14G702F	15.3593	1.7859	1.83081	4.42804	11.8067	20.051	14.2153	65	54.9958	62.2857	52.9018	28	29.0103	M	1509	31907
1053	105307	LRNCRL51E31G702M	13.0559	2.21889	2.40706	3.29218	17.072	13.1666	6.88683	67	55.1856	62.2857	52.9018	28	29.0103	M	913	31907
1053	105307	RCCMCL59L56B506O	19.5297	2.17941	1.65649	3.94493	11.252	19.2655	9.44219	59	50.7	62.2857	52.9018	28	29.0103	F	1571	31907
1053	105307	GHLLDR50P01A562X	20.8414	4.38179	2.15647	2.228	21.1346	18.7368	22.6863	68	53.753	62.2857	52.9018	28	29.0103	M	1469	31907
1053	105307	BRSPLA58S07G702W	42.1097	6.50234	1.81846	1.79574	15.58	16.2666	18.7702	60	55.5471	62.2857	52.9018	28	29.0103	M	172	31907
1053	105307	MSNMCL50H19A562E	22.6635	2.26993	2.41944	2.48945	10.2173	24.0252	4.0136	68	54.4398	62.2857	52.9018	28	29.0103	M	619	31907
1053	105307	NNNLRA57D50G702D	23.4391	1.67093	2.02929	3.25203	7.1744	20.756	8.62348	61	53.9338	62.2857	52.9018	28	29.0103	F	410	31907
1053	105307	MCHLRT51S08A562O	25.2765	2.74749	3.07548	32.6738	10.9609	9.16628	5.08707	67	54.5139	62.2857	52.9018	28	29.0103	M	1184	31907
1053	105307	RGNFNC67A07G843H	19.2391	3.01616	2.1414	2.38806	16.2726	26.4185	7.09234	51	56.4183	62.2857	52.9018	28	29.0103	M	964	31907
1065	106101	DNIMNC76C50E625L	44.3803	5.57271	1.26574	4.04358	13.2005	20.5508	5.63999	42	52.0174	59.7778	55.1783	27	33.107	F	723	27868
1065	106101	BRGGNN75T29G702C	46.5073	4.9913	2.19652	6.16776	10.9826	19.8271	10.4419	43	55.2393	59.7778	55.1783	27	33.107	M	763	27868
1065	106101	FLGGRL53E26H570E	18.5539	2.29948	2.44164	5.88714	12.489	34.4875	8.19164	65	57.368	59.7778	55.1783	27	33.107	M	1485	27868
1065	106101	VDGGRG52T28H570W	20.5972	2.14327	1.70275	1.27065	10.4502	36.1802	4.99705	66	55.3292	59.7778	55.1783	27	33.107	M	1486	27868
1065	106101	SLVSDR64P07G284M	30.4579	4.20623	2.79181	5.41717	13.9582	33.5955	11.197	54	57.0062	59.7778	55.1783	27	33.107	M	890	27868
1065	106101	SLVRCR52H12H570I	14.4796	1.70477	2.94195	5.26588	11.8319	19.6791	9.55118	66	57.3951	59.7778	55.1783	27	33.107	M	1300	27868
1065	106101	MZZRLD51T54C415B	35.9999	5.45321	2.35344	8.63846	15.2614	10.2355	9.58556	67	58.2321	59.7778	55.1783	27	33.107	F	367	27868
1065	106101	PRMPLA49A18F874G	2.68744	0.379759	3.59603	9.67742	14.1309	25.5267	10.6868	69	51.8532	59.7778	55.1783	27	33.107	M	972	27868
1065	106101	BLGMRC59S10H570I	19.8483	2.84915	2.11496	4.49927	14.6268	19.3622	9.98375	59	55.2185	59.7778	55.1783	27	33.107	M	1178	27868
1065	106101	DRERRT60P12E625F	22.3425	2.10346	1.26958	52.2364	9.52851	7.59795	3.83902	58	59.1194	59.7778	55.1783	27	33.107	M	945	27868
1065	106101	BLLGLL53H23E625I	19.2409	4.07497	2.06948	7.17138	21.4741	21.7803	10.9069	65	55.9115	59.7778	55.1783	27	33.107	M	1468	27868
1065	106101	VNDDRN53A26H570M	21.8707	6.37197	4.14543	4.7873	29.4841	22.3944	6.63847	65	56.7683	59.7778	55.1783	27	33.107	M	1477	27868
1065	106101	BRNMTT84E20E625V	51.8306	10.2645	3.52693	3.03367	20.4176	12.055	9.71376	34	55.1914	59.7778	55.1783	27	33.107	M	827	27868
1065	106101	DLTGNN54C30I804D	16.1061	1.88094	1.4279	2.23464	11.9987	20.2694	9.40044	64	58.4994	59.7778	55.1783	27	33.107	M	1009	27868
1065	106101	MMRMSM56B08F458U	30.4868	4.58652	3.58761	3.70074	15.1943	25.2818	7.77804	62	52.9048	59.7778	55.1783	27	33.107	M	1449	27868
1065	106101	BNCSIA52B65H570N	26.1604	3.42587	2.70787	7.55862	13.1206	22.5857	7.80272	66	50.3826	59.7778	55.1783	27	33.107	F	1269	27868
1065	106101	VNTCLD53P03F627H	27.656	3.58252	2.46871	6.68133	13.156	13.2429	8.27977	65	54.8039	59.7778	55.1783	27	33.107	M	1176	27868
1065	106101	BCZGNI63M16G702J	76.7315	10.3188	1.93525	3.47813	13.5453	20.1816	8.33004	55	51.3698	59.7778	55.1783	27	33.107	M	431	27868
1065	106101	LNGNTN75M02B963W	110.199	11.5919	1.16195	6.47773	11.1837	18.4459	11.329	43	45.8	59.7778	55.1783	27	33.107	M	24	27868
1065	106101	LMBRSN51C45E625Y	30.4018	4.23393	2.93498	15.1951	14.0963	20.7554	4.75447	67	54.9841	59.7778	55.1783	27	33.107	F	736	27868
1065	106101	SNTSVT48R69I754V	11.4058	1.5932	1.38359	28.934	14.1128	16.2119	9.56858	70	55.7121	59.7778	55.1783	27	33.107	F	1047	27868
1065	106101	MRBMRC54S07H570B	15.0826	2.32747	0.968249	5.29444	15.7618	24.8607	8.17854	64	55.1789	59.7778	55.1783	27	33.107	M	1476	27868
1065	106101	NNCLNE80B46D612F	59.1561	5.00662	1.89245	20.4438	8.51369	18.6494	4.57522	38	50.2192	59.7778	55.1783	27	33.107	F	202	27868
1065	106101	GTTNMR58D57F356W	21.0154	3.60447	1.72223	4.39068	17.19	23.8915	9.43186	60	54.6501	59.7778	55.1783	27	33.107	F	1419	27868
1065	106101	SRRMRA48P08E323M	4.63888	0.941146	3.7688	3.53878	20.5519	12.0562	10.8852	70	56.9923	59.7778	55.1783	27	33.107	M	1344	27868
1065	106101	SPGRRT49S05E625H	20.9132	1.78948	2.81961		8.92705	24.1265	21.9131	69	56.8675	59.7778	55.1783	27	33.107	M	946	27868
1065	106101	PRFVLR50A23H570W	25.1177	4.03869	1.82206	0.423485	16.2998	12.0798	4.14159	68	55.721	59.7778	55.1783	27	33.107	M	1459	27868
1065	106102	MRCLLI52T61C044K	26.9657	4.14066	2.75016	5.41424	15.6368	17.2429	12.2702	66	53.5293	61.0294	53.8486	34	30.309	F	1426	38127
1065	106102	SGGVNT70D63H570C	41.8528	7.0709	1.8259	5.61421	17.82	26.0959	8.76367	48	51.5478	61.0294	53.8486	34	30.309	F	935	38127
1065	106102	CTLVTR58M18D883U	20.4724	3.06385	1.02078	4.45682	15.0016	20.6886	4.82806	60	49.8088	61.0294	53.8486	34	30.309	M	639	38127
1065	106102	BLGCLD52P16E625Z	0.612869	0.0846738	3.10859		13.816	17.6154	17.9608	66	57.2601	61.0294	53.8486	34	30.309	M	1187	38127
1065	106102	GRORRT53R31C415J	19.0964	2.83501	1.53158	1.909	15.1428	24.9616	9.57903	65	55.3487	61.0294	53.8486	34	30.309	M	1474	38127
1065	106102	GHRSDR56D50C415Z	28.5978	4.71526	1.21089	8.53103	16.715	24.6313	7.82288	62	52.044	61.0294	53.8486	34	30.309	F	1470	38127
1065	106102	ZMYNNA55H49Z105I	30.8474	4.05825	1.61009	10.5579	13.7308	17.5591	6.59064	63	48.1632	61.0294	53.8486	34	30.309	F	1428	38127
1065	106102	MNCMRC54H05C415A	17.4946	2.30342	2.45977	15.2866	13.5291	14.4242	10.514	64	55.5677	61.0294	53.8486	34	30.309	M	971	38127
1065	106102	BNDSFN52E19C415F	23.2227	3.1547	2.44369	2.54669	13.8713	13.476	8.44061	66	53.7378	61.0294	53.8486	34	30.309	M	1470	38127
1065	106102	VNNLSN58S19C415D	15.5576	1.7509	1.11624	2.05597	11.3822	15.6221	5.30034	60	54.5209	61.0294	53.8486	34	30.309	M	1458	38127
1065	106102	CGNTTN81H64G702B	23.442	3.302	1.27917	6.66459	10.5696	18.6098	4.55421	37	53.6997	61.0294	53.8486	34	30.309	F	45	38127
1065	106102	PNTNDR54S27D557X	24.2484	4.59476	2.37572	11.4943	19.3475	25.3743	14.3075	64	54.7776	61.0294	53.8486	34	30.309	M	927	38127
1065	106102	PFFPLA59R26M126M	30.8388	3.50694	2.40168	12.4627	11.8245	23.3658	4.94964	59	49.4621	61.0294	53.8486	34	30.309	M	793	38127
1065	106102	TRNFRZ54A01C415C	26.7215	3.19608	1.10086	4.48965	12.0874	12.3654	5.16852	64	52.4361	61.0294	53.8486	34	30.309	M	1478	38127
1065	106102	PLOSRN78D44E625N	70.0025	9.42395	1.97362	6.88419	13.9593	22.2589	4.61353	40	49.6545	61.0294	53.8486	34	30.309	F	348	38127
1065	106102	LRORLL64T63L924X	27.5446	2.38701	1.20609	13.7748	8.83468	24.254	8.70151	54	53.5098	61.0294	53.8486	34	30.309	F	1070	38127
1065	106102	GRNSFN54T14C415G	23.4487	1.92364	0.908839	3.77644	8.37948	11.2814	9.66173	64	53.9064	61.0294	53.8486	34	30.309	M	1469	38127
1065	106102	TGLMNG51P67C415X	24.0732	3.05669	1.37996	6.32911	12.8805	28.9003	4.44445	67	55.0618	61.0294	53.8486	34	30.309	F	1430	38127
1065	106102	CMPNRC61B24C415R	27.7143	2.92096	0.95076	14.6871	10.731	19.6025	5.75852	57	56.0521	61.0294	53.8486	34	30.309	M	1462	38127
1065	106102	RZLFBA56E12G395H	15.5607	2.02004	1.83475	4.77405	13.0941	15.7298	17.0295	62	56.3419	61.0294	53.8486	34	30.309	M	1441	38127
1065	106102	PLLMSM53H10C415K	21.0359	2.82217	2.24473	5.53591	13.5143	26.6257	9.16492	65	55.2492	61.0294	53.8486	34	30.309	M	1326	38127
1065	106102	PRSBNR53T24C044X	25.0289	5.20341	3.92796	0.31881	21.1138	22.3245	11.2207	65	55.7449	61.0294	53.8486	34	30.309	M	1399	38127
1065	106102	BRSCRL52T23G843U	23.3161	2.98186	4.63893	4.00349	13.0332	18.4583	6.91016	66	55.8313	61.0294	53.8486	34	30.309	M	1445	38127
1065	106102	PRNSFN52L09G804C	15.0647	1.31985	2.05563	7.92247	8.94649	12.5857	11.0282	66	53.1252	61.0294	53.8486	34	30.309	M	1138	38127
1065	106102	GRMMSM51D01G702F	16.9976	2.43118	1.56206	4.38681	14.4489	22.7817	4.42686	67	57.5588	61.0294	53.8486	34	30.309	M	1256	38127
1065	106102	BNCSFN63E06E625I	18.8153	1.37212	4.96202	6.52038	7.49813	18.2998	13.0131	55	55.3356	61.0294	53.8486	34	30.309	M	615	38127
1065	106102	GRNGRG54H20C044V	19.4456	2.61536	1.4481	3.03605	13.5981	26.5422	17.8437	64	53.7758	61.0294	53.8486	34	30.309	M	1020	38127
1065	106102	BRDLNU58D49E625G	15.4445	1.29091	3.5345		8.66429	20.0081	14.4405	60	54.1243	61.0294	53.8486	34	30.309	F	404	38127
1065	106102	CRDGNN60R43C044O	36.9511	4.9258	2.97343	7.54717	13.5795	21.8797	16.7637	58	48.8689	61.0294	53.8486	34	30.309	F	435	38127
1065	106102	RSSNNL61T65H501V	21.4945	2.08708	1.11348	2.53675	9.83308	22.8152	8.11946	57	51.3837	61.0294	53.8486	34	30.309	F	1348	38127
1065	106102	BRCNTN48H13C415Z	1.60032	0.11168	1.1325	4.21053	8.04077	23.5561	1.1325	70	45.5436	61.0294	53.8486	34	30.309	M	874	38127
1065	106102	RSSFRZ58C19C044K	16.1462	2.93438	2.26213	20.7884	18.4212	22.0729	7.73466	60	54.8625	61.0294	53.8486	34	30.309	M	1352	38127
1065	106102	TPNNRC53T23E975A	18.4516	3.46514	1.64937	4.11718	18.9493	24.6083	5.10282	65	55.9447	61.0294	53.8486	34	30.309	M	1139	38127
1065	106102	CTRTMS49E02F839L	23.645	4.22714	1.48144	6.62921	18.2869	19.1397	8.01429	69	55.4035	61.0294	53.8486	34	30.309	M	1455	38127
1062	106201	CLLMSM51R12E625O	19.7274	5.71143	3.04387	5.19481	29.3339	25.3982	5.23039	67	55.0907	63.7037	54.3199	27	31.027	M	1166	33471
1062	106201	MLVMRA48L16E6N5L	1.18775	0.221173	7.87235	8.08081	18.6211	16.1232	15.4419	70	57.2169	63.7037	54.3199	27	31.027	M	1473	33471
1062	106201	MRBGNN50E11E625B	17.159	2.84343	1.35821	3.04414	16.8366	23.6318	6.00836	68	55.8056	63.7037	54.3199	27	31.027	M	1248	33471
1062	106201	DSRLNR66H68E625W	29.6992	4.25428	0.908663	23.3779	14.9549	17.3256	3.38797	52	50.9417	63.7037	54.3199	27	31.027	F	1111	33471
1062	106201	MTTFNC54B01E625Z	18.4782	2.05606	1.35198	7.54717	11.3824	16.1286	7.35499	64	56.8691	63.7037	54.3199	27	31.027	M	1458	33471
1062	106201	DSNFLV64R20E625J	21.8257	1.98408	2.17613	3.44828	9.32259	16.2126	14.5891	54	52.3163	63.7037	54.3199	27	31.027	M	512	33471
1062	106201	LGHFNC50P11E625B	26.2963	3.38785	2.20823	7.0819	13.0498	11.1029	4.23997	68	53.9109	63.7037	54.3199	27	31.027	M	1443	33471
1062	106201	BRDMRC56D07G702N	26.0889	3.69396	1.44512	3.68857	14.2395	27.4041	4.22741	62	57.4674	63.7037	54.3199	27	31.027	M	941	33471
1062	106201	BGZFRZ50L13E625W	20.4693	4.25666	2.59138	1.5025	21.3173	22.7757	5.75484	68	55.5906	63.7037	54.3199	27	31.027	M	1429	33471
1062	106201	SGHRCR55L29E625X	19.8962	2.24562	2.45218	2.73349	11.6171	25.2468	4.22128	63	53.8977	63.7037	54.3199	27	31.027	M	1449	33471
1062	106201	BRTDNL59L23E625E	27.6731	3.45174	3.16046	8.01592	12.7264	21.2901	8.27947	59	52.9186	63.7037	54.3199	27	31.027	M	1443	33471
1062	106201	BNISFN57T25C415U	31.4827	3.47675	2.50543	6.15743	11.2829	18.69	10.0729	61	53.5476	63.7037	54.3199	27	31.027	M	1226	33471
1062	106201	PRCMNL53R16G482G	24.601	2.80304	1.32817	5.14653	11.5239	19.6335	6.69435	65	50.8002	63.7037	54.3199	27	31.027	M	1301	33471
1062	106201	FRNMRC58T24E625W	21.0224	3.98355	1.83499	4.91174	19.3666	29.0667	5.62408	60	54.8782	63.7037	54.3199	27	31.027	M	1185	33471
1062	106201	PLLMSM52R23E625Q	23.7455	2.72719	1.74976	2.57756	11.6325	15.3352	5.10245	66	53.4664	63.7037	54.3199	27	31.027	M	1470	33471
1062	106201	RSLGLI52B14G491T	19.2018	2.032	1.10153	5.9164	10.7248	10.3545	3.01234	66	51.49	63.7037	54.3199	27	31.027	M	1112	33471
1062	106201	DNTCRD54M14E625W	21.2362	2.69708	1.58952	3.92488	13.0139	19.1172	10.2683	64	56.0676	63.7037	54.3199	27	31.027	M	1398	33471
1062	106201	PNNFNC52B05E625V	18.3679	2.95765	1.7183	3.76197	16.1496	18.9516	2.31246	66	54.2188	63.7037	54.3199	27	31.027	M	966	33471
1062	106201	CHSVLR51S15E625K	23.7477	3.22906	0.607154	14.492	13.9855	19.9669	5.03973	67	53.4498	63.7037	54.3199	27	31.027	M	1305	33471
1062	106201	FCNMSM56A31E625Y	23.2095	3.07704	1.02048	19.2392	13.4883	20.1581	4.71714	62	54.2337	63.7037	54.3199	27	31.027	M	1445	33471
1062	106201	QRCSRG52D10E625O	36.4779	6.23837	1.77922	1.9733	17.1982	14.6195	5.86328	66	54.4042	63.7037	54.3199	27	31.027	M	1411	33471
1062	106201	DDDPLA55H04E625K	18.2801	2.93843	2.15583	3.7831	16.3191	20.4236	5.07294	63	53.9741	63.7037	54.3199	27	31.027	M	1446	33471
1062	106201	SCRRND58P03E625X	23.9341	2.93037	1.62989	13.6293	12.4345	28.7751	6.77035	60	55.725	63.7037	54.3199	27	31.027	M	1326	33471
1062	106201	RSSCRL49B59E625H	10.7835	1.88699	2.03133	5.59441	17.7256	16.0853	5.15533	69	56.0981	63.7037	54.3199	27	31.027	F	700	33471
1062	106201	DVRFNC51B06E625W	5.13133	0.87882	3.27418	3.91709	17.7273	11.7655	11.6935	67	52.8078	63.7037	54.3199	27	31.027	M	564	33471
1062	106201	PNIFNC52C14E625W	17.9637	2.51846	2.53607	3.58173	14.1816	36.4797	5.22853	66	56.7419	63.7037	54.3199	27	31.027	M	1468	33471
1062	106201	NRDMRA61D50E625X	24.241	2.47815	1.71732	2.20437	10.4832	19.9962	3.79982	57	54.1502	63.7037	54.3199	27	31.027	F	1475	33471
1062	106202	FCCPRZ51H46E625W	23.6616	3.97458	3.0568	0.575622	16.8721	18.2652	8.52746	67	56.0108	63.5926	54.725	27	32.2012	F	1210	30595
1062	106202	SRDGRG48M06E625K	3.30739	0.299318	2.97606	2.32558	9.44576	32.1975	11.0848	70	57.2108	63.5926	54.725	27	32.2012	M	878	30595
1062	106202	CLAVCN54S06E625E	18.2323	3.61209	1.90391	0.476834	19.8717	15.6178	5.6921	64	51.8577	63.5926	54.725	27	32.2012	M	799	30595
1062	106202	CNIFRZ50C20E625A	16.2537	2.18745	2.50038	4.86188	13.5491	16.6278	5.38544	68	52.5	63.5926	54.725	27	32.2012	M	831	30595
1062	106202	GHNSNN57T41E625J	24.5017	1.68874	1.31414	7.10858	7.1493	16.3052	4.62531	61	49.2148	63.5926	54.725	27	32.2012	F	1436	30595
1062	106202	NNNGRL50P70E625G	27.069	3.88861	0.313386	3.93072	14.3655	17.2029	2.65581	68	55.3886	63.5926	54.725	27	32.2012	F	384	30595
1062	106202	LSSPLA56P02E625K	22.1004	2.83873	1.42054	7.30594	13.309	15.1965	6.13729	62	52.7866	63.5926	54.725	27	32.2012	M	1441	30595
1062	106202	CNTGTA58H60C351H	25.4456	2.67706	2.02983	3.68682	10.6908	17.3101	6.72363	60	57.782	63.5926	54.725	27	32.2012	F	620	30595
1062	106202	TRCRND49D16E250C	19.5988	3.37511	3.89626	2.61175	17.616	13.1587	8.06703	69	58.0926	63.5926	54.725	27	32.2012	M	1387	30595
1062	106202	TTTMNL50C21E625O	22.1422	5.29308	3.20805	4.11008	24.37	16.6363	6.12707	68	55.6858	63.5926	54.725	27	32.2012	M	1473	30595
1062	106202	MGHFPP74P30E625W	56.4928	5.62101	1.3024	3.74488	10.3463	27.865	6.42092	44	55.5619	63.5926	54.725	27	32.2012	M	262	30595
1062	106202	ZCCDNC56P27F839O	25.1711	4.30737	2.22681	20.5004	17.4157	8.74859	4.0366	62	57.1142	63.5926	54.725	27	32.2012	M	1453	30595
1062	106202	MRCMRZ57B06E625Y	36.62	3.94854	4.19736	3.91999	10.9362	15.4691	6.7893	61	55.531	63.5926	54.725	27	32.2012	M	1465	30595
1062	106202	SCRMSM56H18E625S	16.5054	2.10948	2.76915	1.58103	12.8815	15.8011	4.90443	62	54.5859	63.5926	54.725	27	32.2012	M	1474	30595
1062	106202	GNNVIO50E01E625C	23.3582	3.11925	4.95427	1.40576	13.644	14.2009	9.03214	68	59.0899	63.5926	54.725	27	32.2012	M	1265	30595
1062	106202	FCCNDR65C29E625J	18.2608	6.27253			34.3497	12.7047	4.70544	53	51.9756	63.5926	54.725	27	32.2012	M	32	30595
1062	106202	RPTMCL56R26E625N	21.6496	2.604	1.289	5.09849	12.1962	17.1535	8.3787	62	55.2632	63.5926	54.725	27	32.2012	M	1115	30595
1062	106202	LNAMRZ59L17G687X	24.2099	2.76861	3.96714	13.4376	11.452	11.8704	5.85243	59	52.7996	63.5926	54.725	27	32.2012	M	821	30595
1062	106202	CSCFRZ52D26E625J	20.7881	2.64052	1.44291	4.16534	12.8402	23.3598	5.9081	66	53.4645	63.5926	54.725	27	32.2012	M	1196	30595
1062	106202	SMRDNI50D21E625P	15.5634	2.86142	1.17527	7.99538	18.8717	14.0453	3.208	68	53.8692	63.5926	54.725	27	32.2012	M	1426	30595
1062	106202	GMBRCR55S12E625G	25.9686	4.4542	3.379	3.66972	17.6267	18.18	5.59302	63	54.7894	63.5926	54.725	27	32.2012	M	1486	30595
1062	106202	BNCNRC50E12E625Z	25.3079	3.93508	2.39188	2.52449	15.6757	19.1266	4.45836	68	57.2089	63.5926	54.725	27	32.2012	M	1550	30595
1062	106202	BRNPLA51S09D160J	18.2341	2.78757	1.3875	6.97137	15.4351	14.2303	3.17415	67	54.0499	63.5926	54.725	27	32.2012	M	1247	30595
1062	106202	BLDFBN52S15E625H	27.4024	3.53799	3.05621	1.93736	12.9945	11.3522	4.38867	66	53.126	63.5926	54.725	27	32.2012	M	1340	30595
1062	106202	SCNGNN52R10E625C	25.4328	2.59581	1.47064	7.80004	10.3729	15.1887	6.3537	66	54.7483	63.5926	54.725	27	32.2012	M	1453	30595
1062	106202	PNTLDA56A10E625A	14.9021	3.36867	1.45623	6.50495	22.8743	21.5731	3.27857	62	57.8375	63.5926	54.725	27	32.2012	M	1303	30595
1062	106202	BCHLRA55C57D612D	18.6634	3.34221	2.9488	4.46927	18.5168	14.6459	5.72687	63	49.4946	63.5926	54.725	27	32.2012	F	1248	30595
1062	106203	LGTPCR59P42E625Z	14.4928	2.36683	1.81216	4.03883	16.6465	16.8962	5.23267	59	53.6896	61.6333	53.1807	30	29.2819	F	1309	34356
1062	106203	BGZSFN52S58E625C	24.7388	3.76074	0.943849	5.97015	15.8095	17.2845	4.42036	66	52.2945	61.6333	53.1807	30	29.2819	F	728	34356
1062	106203	SLVMLS62L45F935R	15.5265	1.71577	1.22157	11.5022	11.4077	12.4225	7.12743	56	50.6135	61.6333	53.1807	30	29.2819	F	1062	34356
1062	106203	LPRGRG50C17E625N	20.9911	3.51734	1.38095	5.4584	16.9789	13.0771	4.64438	68	52.817	61.6333	53.1807	30	29.2819	M	1477	34356
1062	106203	ZZIRRT50A07E625U	24.526	3.01919	1.93059	8.75168	12.5131	19.7755	5.68055	68	54.538	61.6333	53.1807	30	29.2819	M	1376	34356
1062	106203	DLLFNC55D04E625N	21.378	3.09124	2.63861	1.81354	14.8358	13.1121	4.42967	63	53.3324	61.6333	53.1807	30	29.2819	M	1427	34356
1062	106203	TSIGRD55S25I277U	30.9887	3.37244	2.55651	14.9187	11.1252	25.3677	6.43684	63	51.8064	61.6333	53.1807	30	29.2819	M	1468	34356
1062	106203	NRESFN55C15E625F	19.3872	1.78105	1.19801	11.7302	9.3915	29.4646	7.11347	63	55.3485	61.6333	53.1807	30	29.2819	M	1275	34356
1062	106203	PRTLRT57D04E625M	15.4693	2.08511	1.95599	1.42602	13.6429	15.4227	4.5898	61	55.3408	61.6333	53.1807	30	29.2819	M	1434	34356
1062	106203	CVTLBT56C45E625P	28.0116	3.85311	2.36735	2.65722	14.1828	34.4611	3.88965	62	50.6949	61.6333	53.1807	30	29.2819	F	865	34356
1062	106203	RMNRCR49S17E625F	24.8824	3.87141	4.02799	3.41085	15.8532	33.7551	7.61269	69	53.0964	61.6333	53.1807	30	29.2819	M	1230	34356
1062	106203	CCRGDE57H13B519J	19.8359	3.5498	1.14767	47.172	18.2409	6.17397	2.40708	61	53.7366	61.6333	53.1807	30	29.2819	M	1360	34356
1062	106203	FRRRCR60D18E625X	24.2997	3.22118	1.20075	4.92918	13.4421	24.6393	7.27412	58	54.6843	61.6333	53.1807	30	29.2819	M	1467	34356
1062	106203	NGLMSM55H24E625Q	13.5228	1.80568	1.69553	24.5558	13.8612	4.87211	3.82774	63	53.5664	61.6333	53.1807	30	29.2819	M	1435	34356
1062	106203	FRSPLG51T28E202A	14.8522	2.54671	2.15131	3.63636	17.3999	8.91074	5.53386	67	55.5942	61.6333	53.1807	30	29.2819	M	638	34356
1062	106203	CSSMRA50T08E625F	12.6427	0.987671	1.64776	4.21053	8.07974	23.3569	4.22491	68	51.0899	61.6333	53.1807	30	29.2819	M	1057	34356
1062	106203	CCNPLA55P01E625X	21.656	2.55623	1.5803	4.88012	11.9256	15.4856	6.2289	63	55.178	61.6333	53.1807	30	29.2819	M	1137	34356
1062	106203	FLSRCR55B12E625D	14.2647	2.45806	1.53844	6.36943	17.5909	16.7779	6.78599	63	46.2949	61.6333	53.1807	30	29.2819	M	1413	34356
1062	106203	NNCPLA57A01B509J	16.5941	1.84348	4.31346	2.99393	11.3718	31.3991	7.48047	61	54.7914	61.6333	53.1807	30	29.2819	M	1320	34356
1062	106203	MSSCTA61A41E625P	25.3197	3.10863	2.38586	5.72845	12.6052	15.3974	8.41718	57	52.7206	61.6333	53.1807	30	29.2819	F	1039	34356
1062	106203	SGNLCN52B23E625V	18.9951	2.69088	2.04069	2.21507	14.2452	20.5365	7.16937	66	56.6248	61.6333	53.1807	30	29.2819	M	1325	34356
1062	106203	BRGNDR73T14G702L	44.2349	6.13417	3.90423	6.30634	14.6911	29.2058	8.01175	45	54.2169	61.6333	53.1807	30	29.2819	M	352	34356
1062	106203	LNRLCU60M23E625H	23.6332	2.36889	2.27094	6.8498	10.3822	19.7058	10.4404	58	54.1263	61.6333	53.1807	30	29.2819	M	921	34356
1062	106203	RSSMSM55E23E625O	28.1527	4.324	2.33914	28.7217	15.6676	14.2114	4.663	63	50.6934	61.6333	53.1807	30	29.2819	M	1468	34356
1062	106203	CRRGDU51C04E625V	21.0396	4.10318	1.09229	8.02692	19.9929	17.0907	3.4746	67	55.0602	61.6333	53.1807	30	29.2819	M	1454	34356
1062	106203	BGNNRC68A05E625Q	98.8626	10.5587	1.35186	1.51286	10.7499	16.1521	4.57047	50	52.2731	61.6333	53.1807	30	29.2819	M	254	34356
1062	106203	RGGNZE56E43E625M	19.2241	2.13936	1.35522	19.924	11.4282	22.3142	6.15794	62	52.0295	61.6333	53.1807	30	29.2819	F	961	34356
1062	106203	CVLMLA54L61E625D	25.0099	2.23384	1.49865	5.21611	9.13569	18.1723	9.05307	64	51.9843	61.6333	53.1807	30	29.2819	F	1067	34356
1062	106203	MRNRCR69D03E625K	36.5272	6.44635	2.99003	7.15371	18.4821	19.4267	11.4401	49	54.1518	61.6333	53.1807	30	29.2819	M	1204	34356
1062	106203	DFRBRN52C28E625N	15.9337	1.79818	3.262	1.97922	11.4048	19.3338	8.11495	66	55.8662	61.6333	53.1807	30	29.2819	M	833	34356
1062	106204	PGNCSR53M26E625P	28.6579	3.63365	1.64329	15.543	12.8869	23.5783	4.64907	65	53.6416	63.68	52.8033	25	28.1627	M	1392	32510
1062	106204	SPTMRA55E20D086O	32.3332	4.41834	1.25194	4.65782	13.8641	13.5239	7.23345	63	54.2965	63.68	52.8033	25	28.1627	M	863	32510
1062	106204	BLNGLL61A42L505L	20.6098	2.03208	1.88974	5.29605	10.1489	13.9041	9.91913	57	49.8179	63.68	52.8033	25	28.1627	F	1440	32510
1062	106204	TRNDNL49B19E625D	16.5889	2.62848	1.89063	5.12188	16.01	24.6593	3.82608	69	50.5589	63.68	52.8033	25	28.1627	M	1527	32510
1062	106204	LLLCLD55A16E625T	16.2263	3.28633	2.19683	19.5435	21.3375	16.5293	4.55553	63	53.5639	63.68	52.8033	25	28.1627	M	1437	32510
1062	106204	CNGNDR56R17E625T	19.4891	2.46784	1.40747	2.2037	13.2134	25.4434	5.38797	62	53.4041	63.68	52.8033	25	28.1627	M	1134	32510
1062	106204	CCCGRL55B66G925O	9.11001	0.777145	1.08065	2.9431	8.7826	21.9065	4.70363	63	45.9616	63.68	52.8033	25	28.1627	F	1447	32510
1062	106204	VSLCRD54B11F943W	27.3927	4.16139	0.950768	7.33285	15.4919	25.2835	4.21204	64	53.9193	63.68	52.8033	25	28.1627	M	1432	32510
1062	106204	PRISLV52M22E625A	21.7206	4.28844	1.61932	3.01205	20.0402	22.3782	2.65511	66	55.996	63.68	52.8033	25	28.1627	M	1448	32510
1062	106204	ZCCGFR52T19E625V	27.1557	3.70413	2.02561	20.7557	13.7946	12.0804	4.48135	66	50.3446	63.68	52.8033	25	28.1627	M	1435	32510
1062	106204	FDLRFO61H17E625T	23.5094	3.44103	1.62775	16.0867	14.8376	21.9465	6.26161	57	53.9091	63.68	52.8033	25	28.1627	M	1481	32510
1062	106204	MZZFLV57E24E625O	24.4177	3.23505	1.9931	2.54323	13.4779	21.1234	5.15862	61	53.9196	63.68	52.8033	25	28.1627	M	1145	32510
1062	106204	DNNDNL48C03H570B	8.967	1.14379	3.1488	2.38628	12.8661	23.9038	9.6044	70	54.9738	63.68	52.8033	25	28.1627	M	1264	32510
1062	106204	VLRMRT55D16E625N	10.4236	1.17893	1.66675	2.16138	11.3921	19.1544	5.22392	63	51.8251	63.68	52.8033	25	28.1627	M	1075	32510
1062	106204	MRLLRT49P13E625K	15.2763	2.20681	1.36401	6.14675	14.9176	17.8404	8.45401	69	54.4896	63.68	52.8033	25	28.1627	M	1284	32510
1062	106204	PCCPNC49E22H570F	19.3506	2.99772	1.10568	16.9303	15.8965	12.1881	3.12395	69	52.7305	63.68	52.8033	25	28.1627	M	1434	32510
1062	106204	MNNMRZ54A01E625S	22.0986	3.17972	3.69031	16.3476	14.6784	17.2026	5.94956	64	53.2406	63.68	52.8033	25	28.1627	M	1445	32510
1062	106204	NVLCRL52H13E625K	24.5103	2.85463	2.4277	3.91895	11.8842	21.5299	7.12195	66	54.8574	63.68	52.8033	25	28.1627	M	1459	32510
1062	106204	ZCCLNE56P69E625S	29.5099	4.48423	1.36623	4.64978	15.3691	18.1341	7.05332	62	53.3805	63.68	52.8033	25	28.1627	F	1151	32510
1062	106204	GNAMRS56P63E625G	33.8319	2.85494	1.50351	15.3255	8.79112	16.8333	3.9138	62	47.8989	63.68	52.8033	25	28.1627	F	1436	32510
1062	106204	QNAGML57L28G990H	22.1585	2.16533	3.28513	1.80508	9.97397	22.2822	8.44472	61	53.175	63.68	52.8033	25	28.1627	M	1463	32510
1062	106204	CCGDNL61H24E625E	21.4538	2.82606	1.70444	40.4735	13.454	12.7649	3.9035	57	53.7486	63.68	52.8033	25	28.1627	M	1469	32510
1062	106204	MNCFLV55P08E625K	22.3374	2.75813	1.81291	3.92906	12.5474	17.7731	7.28267	63	51.2133	63.68	52.8033	25	28.1627	M	1350	32510
1062	106204	TMSLLJ57M69Z118Q	76.303	12.0219	1.19646	3.33333	16.0418	14.8479	5.8377	61	54.7679	63.68	52.8033	25	28.1627	F	314	32510
1062	106204	FBBRRT49H12E625D	1.50631	0.0986577	3.78824		6.54963	14.1532	5.7968	69	54.9701	63.68	52.8033	25	28.1627	M	1185	32510
1062	106205	LLAFNC56T02D086E	28.8969	4.143	1.62855	1.15042	14.6569	16.9832	4.82135	62	54.0349	63	53.2079	11	29.0261	M	854	13359
1062	106205	FRNVLR50P09C869V	24.2204	3.5038	1.53866	0.680272	14.5034	21.9554	7.56821	68	54.1823	63	53.2079	11	29.0261	M	1472	13359
1062	106205	SPDCLD54M21E625K	4.12996	0.40037	0.808429	8.48057	9.90326	9.29694	9.56641	64	54.7308	63	53.2079	11	29.0261	M	489	13359
1062	106205	CTTDNL55H13L017P	18.7078	3.34013	2.57209	1.24368	17.9655	19.8716	7.32945	63	54.7568	63	53.2079	11	29.0261	M	1094	13359
1062	106205	FRDCRL58D16G702A	24.9024	3.32186	1.51885	4.30342	13.489	21.3293	4.3677	60	52.8526	63	53.2079	11	29.0261	M	1299	13359
1062	106205	SLVGNN54H26E625B	24.121	3.70455	2.46574	5.62658	15.4701	20.7805	8.12635	64	56.1278	63	53.2079	11	29.0261	M	1361	13359
1062	106205	BRNSFN63R27E625E	24.0641	2.20016	0.856293	6.34781	9.36776	13.9276	4.98335	55	50.1529	63	53.2079	11	29.0261	M	1422	13359
1062	106205	FLSMNL56D69C869Y	18.0016	2.91002	2.74734	1.40505	16.2697	15.7364	8.2757	62	51.1154	63	53.2079	11	29.0261	F	1394	13359
1062	106205	CRNGNN54C04L736C	18.0514	2.91924	2.31552	25.2842	16.3556	12.4976	4.9991	64	54.5332	63	53.2079	11	29.0261	M	1469	13359
1062	106205	PGGPLA50M30E625I	24.6264	3.68837	3.34803	3.08929	15.0769	22.6695	12.6221	68	55.4567	63	53.2079	11	29.0261	M	1225	13359
1062	106205	BNCFBA55T24E625W	30.1098	4.6579	2.23827	1.25764	15.6133	6.82016	12.6111	63	49.0988	63	53.2079	11	29.0261	M	1280	13359
1065	106301	DNLMRC57T13B509T	21.6973	5.60646	2.02462	7.34908	26.1109	6.85737	10.7577	61	56.4835	60.1053	53.8402	19	31.3374	M	1280	21710
1065	106301	FSSLSN56M24B509G	16.4335	2.17771	2.06223	15.4629	13.2976	15.6285	15.4992	62	53.6018	60.1053	53.8402	19	31.3374	M	1514	21710
1065	106301	DNTMRZ62H18B509M	22.7247	1.56801	1.65193	19.9392	6.97469	24.3935	4.26082	56	50.5134	60.1053	53.8402	19	31.3374	M	1519	21710
1065	106301	BNSFST54A08E625C	16.7822	1.96098	2.43235	9.1359	12.0084	22.6136	6.50404	64	59.5814	60.1053	53.8402	19	31.3374	M	1090	21710
1065	106301	MSUSFN58A15G687W	20.9676	2.23321	1.45361	17.0043	10.6672	7.88931	5.93192	60	50.3751	60.1053	53.8402	19	31.3374	M	913	21710
1065	106301	QTTNDR56P22G687V	21.4167	2.97697	1.20696	8.18414	14.2716	20.2892	4.17232	62	49.9928	60.1053	53.8402	19	31.3374	M	1114	21710
1065	106301	DNOGNN54C21L019Y	17.3816	1.96838	1.98647	39.3939	11.6835	16.0231	4.66793	64	53.5322	60.1053	53.8402	19	31.3374	M	1436	21710
1065	106301	DPCRNN54P56E425P	23.2511	3.84938	0.562531	7.82609	16.696	10.0203	12.3637	64	53.2181	60.1053	53.8402	19	31.3374	F	1062	21710
1065	106301	BNALSN55P69E625C	11.0628	1.3932	1.53547	19.6181	12.7491	24.1333	6.56066	63	52.5417	60.1053	53.8402	19	31.3374	F	814	21710
1065	106301	LNZMPT53H64E202G	19.9746	2.30117	4.38581	7.10819	11.6356	20.4341	7.65572	65	57.5463	60.1053	53.8402	19	31.3374	F	1348	21710
1065	106301	PCCMRC64B28G687O	31.748	2.7251	3.07002	7.90875	8.86156	17.0006	7.40454	54	49.4431	60.1053	53.8402	19	31.3374	M	429	21710
1065	106301	BLESRA79A50G687V	31.8661	4.64583	2.73079	8.44856	14.9765	24.7554	12.5388	39	52.8661	60.1053	53.8402	19	31.3374	F	895	21710
1065	106301	DGLGPL56S14L850K	15.2693	1.19137	4.13401	12.8639	7.97512	23.6716	6.63989	62	55.0052	60.1053	53.8402	19	31.3374	M	1449	21710
1065	106301	FNTFLV53L19G687C	26.8297	2.8569	0.907213	14.4421	10.7732	16.4287	2.91773	65	51.8166	60.1053	53.8402	19	31.3374	M	855	21710
1065	106301	PZZVTR55B04B509J	15.5735	2.6052	2.26629	17.5788	16.9186	14.3474	11.3381	63	56.5161	60.1053	53.8402	19	31.3374	M	1197	21710
1065	106301	TMBGDU60D03B509T	17.8445	2.04198	2.27906	25.8572	11.5727	13.3129	6.19436	58	53.8766	60.1053	53.8402	19	31.3374	M	1233	21710
1065	106301	NRERCR55L01I390C	21.7067	2.43786	2.16471	15.5684	11.6781	16.6177	6.24996	63	50.8044	60.1053	53.8402	19	31.3374	M	1156	21710
1065	106301	ZZMMSM53E11G687S	16.8803	2.56454	1.83949	4.00556	15.2597	16.8544	7.13821	65	55.9595	60.1053	53.8402	19	31.3374	M	1391	21710
1065	106301	RGARNI66H67D086S	25.0652	3.99893	1.26059	9.64297	16.093	30.0982	3.09239	52	56.3836	60.1053	53.8402	19	31.3374	F	1015	21710
1065	106302	BRDWTR55S17B509E	17.3844	2.11032	1.16661	12.5732	12.2773	19.7401	8.94374	63	56.7258	63.4	55.1894	25	33.5101	M	1448	26377
1065	106302	MSCPRZ55C57G687Y	20.8067	2.27123	1.65413	6.76918	11.0524	18.6961	7.4499	63	52.479	63.4	55.1894	25	33.5101	F	1125	26377
1065	106302	RGLFBA52C11G687M	20.4536	3.0169	4.0568	5.52295	14.9238	14.6553	5.69434	66	59.6158	63.4	55.1894	25	33.5101	M	839	26377
1065	106302	BCHRCR59P09G687U	16.2056	2.44878	1.44508	4.522	15.4431	13.522	2.98297	59	57.5232	63.4	55.1894	25	33.5101	M	1437	26377
1065	106302	PTRGNN51P29G491D	0.648231	0.0840568			14.7989		26.907	67	47.1942	63.4	55.1894	25	33.5101	M	384	26377
1065	106302	BCHPRZ61A71B509W	37.9504	3.15987	1.38748	12.9046	8.61922	19.614	10.2169	57	52.3528	63.4	55.1894	25	33.5101	F	250	26377
1065	106302	CPRNDE55H18G687X	16.1694	1.70359	1.9246	5.06706	10.5919	32.4767	8.41596	63	58.7984	63.4	55.1894	25	33.5101	M	1445	26377
1065	106302	MCHRCR53C17D612J	19.949	1.8096	1.68918	2.46533	9.33265	11.8623	6.41071	65	55.1616	63.4	55.1894	25	33.5101	M	1452	26377
1065	106302	CVCFNC48S10G687F	2.62959	0.288478	4.31553	29.6296	11.3567	11.7587	12.4923	70	48.8225	63.4	55.1894	25	33.5101	M	410	26377
1065	106302	TGNSRG53P04G687Q	12.7699	1.66152	1.89224	5.46137	13.2344	16.8055	9.70847	65	56.2977	63.4	55.1894	25	33.5101	M	1293	26377
1065	106302	MGNGPP53E02G687O	18.5112	2.82715	6.42718	2.60078	15.4619	17.4233	8.86229	65	59.6481	63.4	55.1894	25	33.5101	M	563	26377
1065	106302	MNFCRL57T55G687H	20.6709	1.89627	1.86542	5.06498	9.42417	26.3347	10.6318	61	54.6617	63.4	55.1894	25	33.5101	F	1186	26377
1065	106302	FLCLSN57D12G687O	23.5952	3.12667	2.47062	21.7919	13.5558	12.6701	7.38951	61	54.3854	63.4	55.1894	25	33.5101	M	1470	26377
1065	106302	DBLMHL52L61G942J	24.9942	1.79735	1.76228	13.8068	7.47672	13.7446	4.72662	66	50.9266	63.4	55.1894	25	33.5101	F	839	26377
1065	106302	SGLGNN50A21E594I	14.2259	1.83194	1.50479	1.45138	13.0304	13.0754	6.96455	68	56.143	63.4	55.1894	25	33.5101	M	1161	26377
1065	106302	LMLDNC56H17D589O	17.07	2.03954	2.13539	26.6667	12.2195	25.3501	7.77104	62	56.8274	63.4	55.1894	25	33.5101	M	1440	26377
1065	106302	CSNLGU56D13B509C	17.1728	1.78426	2.75827	22.4509	10.6687	10.3981	18.989	62	56.4812	63.4	55.1894	25	33.5101	M	778	26377
1065	106302	LNDVNI53H21C085C	16.4783	2.38231	3.38783	2.96351	14.7207	7.96091	7.0702	65	57.0452	63.4	55.1894	25	33.5101	M	1093	26377
1065	106302	CLRGNN54T71H501R	14.548	3.30542	3.15005	5.22337	22.9837	18.5114	8.28346	64	58.0413	63.4	55.1894	25	33.5101	F	797	26377
1065	106302	CRRFLV61D04G687I	22.622	3.69898	1.39463	7.11195	16.7435	11.6116	11.0853	57	51.1801	63.4	55.1894	25	33.5101	M	819	26377
1065	106302	PSTVTR56A07G687O	20.6872	3.383	1.07647	3.09219	16.7849	17.4326	6.08339	62	55.7487	63.4	55.1894	25	33.5101	M	1441	26377
1065	106302	GHLSDR54A64G687R	21.6147	2.5271	2.4106	4.08557	11.9368	11.8824	4.74641	64	55.8241	63.4	55.1894	25	33.5101	F	1473	26377
1065	106302	BNCGNN55R61G687F	39.5305	3.65047	1.30943	11.2215	9.70592	10.4263	13.4778	63	44.6898	63.4	55.1894	25	33.5101	F	830	26377
1065	106302	NTNNDR59T11G687X	22.8983	2.35973	1.26088	14.3309	10.502	19.9622	6.89443	59	51.1608	63.4	55.1894	25	33.5101	M	1184	26377
1065	106302	PCNSFN50E27G687A	14.4196	1.93412	2.12188	10.2184	13.6444	13.6614	8.04785	68	58.3534	63.4	55.1894	25	33.5101	M	1220	26377
1064	106401	DNSMRN72M65G912Y	17.083	1.44493	2.03841	32.3723	8.56962	16.3791	23.8369	46	52.5926	59.2632	53.2167	19	27.7806	F	1080	23393
1064	106401	MTTMRG57M05B553Y	16.2658	1.52295	3.12514	8.70696	9.46604	31.3784	7.9698	61	53.657	59.2632	53.2167	19	27.7806	M	1404	23393
1064	106401	MNGRSO51L43Z345L	15.3367	1.72904	1.53044	2.68637	11.4924	24.5844	9.02694	67	49.5121	59.2632	53.2167	19	27.7806	F	949	23393
1064	106401	DNGGNN52M28D612W	17.5356	3.6563	4.0383	5.04732	21.0054	22.0031	11.8481	66	55.4958	59.2632	53.2167	19	27.7806	M	1420	23393
1064	106401	PLMRCR54P16G912K	24.581	3.86886	2.1156	20.7818	15.996	16.2481	3.39125	64	55.7784	59.2632	53.2167	19	27.7806	M	1563	23393
1064	106401	BRTLRT57D27B553L	13.6053	1.08395	1.4509	3.34655	8.0687	18.7735	7.06525	61	52.3196	59.2632	53.2167	19	27.7806	M	1152	23393
1064	106401	BLZFBA54P24D612Q	18.3514	3.39361	1.64837	6.93341	19.0103	10.6973	14.794	64	52.7071	59.2632	53.2167	19	27.7806	M	1557	23393
1064	106401	BRCCRL59C25G912O	19.6737	1.88804	1.49589	5.88579	9.91338	18.5503	9.10381	59	51.8778	59.2632	53.2167	19	27.7806	M	1518	23393
1064	106401	PRGPLA68P20G337M	20.2962	4.06656	1.941	13.2515	20.2675	18.2792	5.96079	50	54.713	59.2632	53.2167	19	27.7806	M	1336	23393
1064	106401	LMMPRZ52L20E625I	24.9137	2.06297	1.49297	2.10651	8.92396	14.1427	4.76548	66	51.5261	59.2632	53.2167	19	27.7806	M	1469	23393
1064	106401	CLMCLD63E57B669F	25.6769	3.99769	2.74155	0.667947	15.9653	28.8908	8.51804	55	51.8687	59.2632	53.2167	19	27.7806	F	1065	23393
1064	106401	PPAMRZ51M11E680V	34.1743	2.69523	2.80658	5.49742	7.99831	11.972	3.79923	67	51.5973	59.2632	53.2167	19	27.7806	M	1298	23393
1064	106401	CNCGZL60R60E680R	25.334	2.1556	1.88412	12.7411	8.9625	13.1738	5.1581	58	48.2148	59.2632	53.2167	19	27.7806	F	1253	23393
1064	106401	DRSMHL65E29A651S	22.7604	1.98726	2.97877	10.8308	8.78222	23.4309	6.96186	53	56.9	59.2632	53.2167	19	27.7806	M	926	23393
1064	106401	SNTSDH84A30F351M	36.2829	4.4179	3.13848	8.00276	12.5171	19.3266	6.80602	34	54.6035	59.2632	53.2167	19	27.7806	M	530	23393
1064	106401	GDURRT51C26G843U	21.8713	1.88134	2.19794	3.31321	8.66637	18.715	3.71931	67	53.6406	59.2632	53.2167	19	27.7806	M	1124	23393
1064	106401	PVARCR63E29E625S	20.9082	2.2685	2.24834	4.06091	11.0623	19.9706	7.70388	55	55.3556	59.2632	53.2167	19	27.7806	M	1544	23393
1064	106401	SRNMCR54P52E625R	20.2301	2.61076	1.53493	4.78326	12.992	16.012	2.64643	64	54.5884	59.2632	53.2167	19	27.7806	F	1291	23393
1064	106401	CRNGPP49L08E779A	19.1281	2.53555	3.40144	5.40054	13.5733	22.6592	7.80857	69	55.1285	59.2632	53.2167	19	27.7806	M	914	23393
1071	107101	LNFNDR59B25G752H	18.85	2.56402	4.8915	18.0089	13.6684	22.6671	6.36024	59	56.5227	60.0435	52.2763	23	27.0692	M	1545	26958
1071	107101	BGZSTN56E03G752M	24.6479	3.44818	2.82535	13.7919	14.1158	22.0949	8.66868	62	53.9747	60.0435	52.2763	23	27.0692	M	1505	26958
1071	107101	MRBGLG49T18A944H	22.355	2.7547	5.53281	13.2099	12.3832	24.9035	10.8419	69	56.8788	60.0435	52.2763	23	27.0692	M	1348	26958
1071	107101	LPRCCT57B61E493E	23.6609	2.59121	1.3407	45.7085	11.0226	13.134	4.4797	61	56.2243	60.0435	52.2763	23	27.0692	F	1292	26958
1071	107101	GNNMRA63H02G752L	29.7523	5.59965	4.23961	6.98408	19.0838	9.24098	8.51286	55	54.9893	60.0435	52.2763	23	27.0692	M	1488	26958
1071	107101	PNNNDR50C14I726N	15.8308	3.08431	4.25131	5.69088	19.7808	22.7968	5.3352	68	54.6283	60.0435	52.2763	23	27.0692	M	797	26958
1071	107101	PRVTZN61C52H875G	30.4412	5.45296	2.13405	13.4255	18.1394	4.94202	13.5344	57	47.7099	60.0435	52.2763	23	27.0692	F	239	26958
1071	107101	FRSRRT65S25G752K	33.3488	3.10109	2.27615	22.5476	9.48883	24.5441	7.23376	53	45.597	60.0435	52.2763	23	27.0692	M	678	26958
1071	107101	CRDDNI59P12G752U	21.3938	2.56687	2.4253	23.4236	12.0346	20.8103	8.20757	59	53.6694	60.0435	52.2763	23	27.0692	M	1053	26958
1071	107101	CHTPLA51D12G752B	16.6994	2.50606	3.26891	21.6132	15.1323	17.037	12.3827	67	55.8317	60.0435	52.2763	23	27.0692	M	1144	26958
1071	107101	SRDFBA59R10G752C	20.8702	3.13737	2.55089	42.3679	15.0859	13.1129	6.33137	59	54.1881	60.0435	52.2763	23	27.0692	M	1517	26958
1071	107101	TCCNLT58H51L067F	22.846	3.67661	2.09676	33.0692	16.3544	20.1785	5.77709	60	49.6631	60.0435	52.2763	23	27.0692	F	1463	26958
1071	107101	PRLSFN61A02F402F	26.1494	2.7938	2.16149	20.2878	10.8303	17.9293	7.67062	57	44.5119	60.0435	52.2763	23	27.0692	M	765	26958
1071	107101	SPNRRT51D13G752X	17.703	2.73842	3.25367	12.7592	15.5384	15.2473	10.0981	67	54.397	60.0435	52.2763	23	27.0692	M	1178	26958
1071	107101	BNCSFN62T66G752R	25.292	3.21397	2.94335	14.0693	13.0269	16.6242	7.442	56	50.1139	60.0435	52.2763	23	27.0692	F	1318	26958
1071	107101	RSOPLA62L55H875L	35.4522	3.08471	1.17468	26.3846	8.96093	24.5989	11.8085	56	43.7889	60.0435	52.2763	23	27.0692	F	554	26958
1071	107101	MRCFBA56S10G752H	32.4657	3.25643	3.96143	20.3214	10.1986	23.4004	6.0052	62	50.5145	60.0435	52.2763	23	27.0692	M	1500	26958
1071	107101	PRRRNN60S22G752P	17.4161	2.94645	4.15634	13.2195	17.1417	12.3398	8.44615	58	53.8666	60.0435	52.2763	23	27.0692	M	1337	26958
1071	107101	MRCPLA59E53G752F	27	2.74381	2.60676	22.6101	10.4862	19.1239	4.03315	59	46.2083	60.0435	52.2763	23	27.0692	F	835	26958
1071	107101	NTCFBA54S26G752Y	24.2662	3.11877	2.3211	19.574	12.9145	15.5109	12.8265	64	49.9449	60.0435	52.2763	23	27.0692	M	1157	26958
1071	107101	GZZGTN63R08H703Q	17.9321	2.18566	3.6318	20.7149	12.493	15.7893	5.31883	55	52.2108	60.0435	52.2763	23	27.0692	M	1494	26958
1071	107101	BNCCLD56L13B960J	18.9754	3.12191	3.49485	13.5474	16.7391	17.6642	9.59966	62	54.7709	60.0435	52.2763	23	27.0692	M	1411	26958
1071	107101	BRTNNA62H69G752C	26.6411	3.30689	4.18131	28.9005	12.6085	29.0151	6.3204	56	51.542	60.0435	52.2763	23	27.0692	F	1340	26958
1071	107102	LEIMRA48M17H875Q	0.819046	0.206201	9.26278	7.54717	25.1758	20.6631	9.9753	70	58.3395	62.5833	51.7107	24	26.0879	M	1147	26795
1071	107102	MRZPRI53E13H875M	23.3537	4.87399	2.08063	17.4832	21.2411	21.4176	6.74196	65	55.6176	62.5833	51.7107	24	26.0879	M	526	26795
1071	107102	BCCGPP52P25C847C	2.45684	0.494832	5.84089	22.2222	20.141	10.622	9.68686	66	53.2469	62.5833	51.7107	24	26.0879	M	1138	26795
1071	107102	QLNRTT54D60E549E	25.0439	4.41003	2.86674	44.9751	18.0466	18.346	7.26157	64	49.3473	62.5833	51.7107	24	26.0879	F	1514	26795
1071	107102	FRNSNN58M64H157C	20.2951	3.01913	1.59271	8.29258	15.2771	20.6552	6.03805	60	52.9851	62.5833	51.7107	24	26.0879	F	1098	26795
1071	107102	PRGLNU55R64C847N	17.9101	2.95669	2.51931	24.4528	16.7996	15.3217	7.01917	63	47.9071	62.5833	51.7107	24	26.0879	F	1381	26795
1071	107102	BCCSFN55B46I726A	17.8785	3.62021	5.17725	10.9592	20.5844	11.9621	7.86062	63	52.1432	62.5833	51.7107	24	26.0879	F	1164	26795
1071	107102	GSTLSN61B65I726E	22.5879	3.2506	2.67462	22.0464	14.4394	14.5734	5.07745	57	51.9812	62.5833	51.7107	24	26.0879	F	1396	26795
1071	107102	MNTLIU59D47C847F	22.6146	3.23378	2.97892	10.7285	14.4733	25.3561	5.99345	59	52.7778	62.5833	51.7107	24	26.0879	F	1513	26795
1071	107102	BNNGLI52H18C847P	14.9895	2.19396	3.12239	3.51906	14.7195	15.3232	12.0792	66	55.1493	62.5833	51.7107	24	26.0879	M	781	26795
1071	107102	PLDNGL65R61Z103W	24.2685	3.06036	2.76563	17.4672	12.7389	29.3609	5.8637	53	49.5412	62.5833	51.7107	24	26.0879	F	976	26795
1071	107102	MRTNNA56H53E202O	49.6806	2.75027	2.50661	40.2193	5.5953	8.63946	4.56238	62	42.7941	62.5833	51.7107	24	26.0879	F	1198	26795
1071	107102	LPCTMR54A70B984N	21.6096	2.99441	1.90591	26.3694	13.9502	16.3512	6.1443	64	51.7624	62.5833	51.7107	24	26.0879	F	1447	26795
1071	107102	RNRLCN56D16G752D	16.0186	2.21798	1.47037	10.5978	13.946	16.0844	7.54445	62	53.4813	62.5833	51.7107	24	26.0879	M	1364	26795
1071	107102	CFIPRI59H28B984D	82.091	13.182	2.38667	12.3442	16.2421	19.0303	7.3422	59	52.6385	62.5833	51.7107	24	26.0879	M	241	26795
1071	107102	PDRCST52H22E648Y	21.6503	4.82787	3.65112	19.6184	22.3877	30.3349	3.88947	66	53.2631	62.5833	51.7107	24	26.0879	M	1065	26795
1071	107102	SCBGPP55D20F656C	29.5389	4.65755	1.84956	19.8704	15.8348	19.6393	16.5942	63	46.3694	62.5833	51.7107	24	26.0879	M	393	26795
1071	107102	GRDLLN60P46H501U	23.7444	2.98172	1.77231	18.1967	12.6579	15.3725	6.16232	58	50.5239	62.5833	51.7107	24	26.0879	F	1213	26795
1071	107102	PZNGPP57B21H901S	18.2735	3.21057	3.69566	11.8665	17.9023	24.1282	4.37577	61	54.4403	62.5833	51.7107	24	26.0879	M	1383	26795
1071	107102	RSSFNC48C25I726O	1.52998	0.0732813	6.87893	60.3774	10.8097	30.9552	9.33569	70	49.7155	62.5833	51.7107	24	26.0879	M	795	26795
1071	107102	DMNLNZ58E03I726S	16.4603	3.66484	4.10499	29.4517	22.486	15.3366	4.61258	60	52.9515	62.5833	51.7107	24	26.0879	M	969	26795
1071	107102	NSEDNT58B08H875T	22.4358	2.75412	2.65074	22.7313	12.3047	27.3611	7.20139	60	56.3359	62.5833	51.7107	24	26.0879	M	1182	26795
1071	107102	PRZRRT53M28C847C	19.9307	4.4662	3.72865	11.0588	22.691	11.6263	6.55077	65	53.4636	62.5833	51.7107	24	26.0879	M	1396	26795
1071	107102	BRTCLD52S29C847C	2.21289	0.304332	4.81527	43.8819	13.7527	20.2825	6.63923	66	55.8758	62.5833	51.7107	24	26.0879	M	1515	26795
1075	107201	FLMRRT50T01A468R	11.5204	1.1974	3.46454	14.6102	10.4297	21.2919	7.71847	68	53.9781	62.1111	54.2355	18	31.8366	M	880	21362
1075	107201	CNTMRZ56D26H156R	18.5262	2.00166	2.02135	17.1456	10.873	14.147	11.7957	62	53.613	62.1111	54.2355	18	31.8366	M	1532	21362
1075	107201	PLLDNT56M01C587H	17.4452	3.28237	2.10997	7.29137	18.9039	12.4228	8.89126	62	57.4083	62.1111	54.2355	18	31.8366	M	1446	21362
1075	107201	CZZMRA51C21C608A	13.1374	3.13286	2.52302	5.92373	23.9483	14.4501	7.72278	67	58.1225	62.1111	54.2355	18	31.8366	M	1532	21362
1075	107201	DLBCTA61B56M082S	0.350857	0.0103522	2.33683	39.5062	2.95055	11.8022	8.85165	57	50.0331	62.1111	54.2355	18	31.8366	F	1400	21362
1075	107201	MDNCHR51B62Z110Z	14.0944	1.55613	1.69354	9.08747	11.2609	11.6616	9.9885	67	51.7823	62.1111	54.2355	18	31.8366	F	1001	21362
1075	107201	MCCMSM50P14C608T	19.09	1.53748	1.69554	13.302	8.1457	9.28085	8.14707	68	49.4097	62.1111	54.2355	18	31.8366	M	1468	21362
1075	107201	BTTDNC55H22C608G	19.16	2.30461	2.25207	21.1921	12.0681	23.1413	7.85048	63	54.2195	62.1111	54.2355	18	31.8366	M	1251	21362
1075	107201	DLLLDA52M31C662A	15.432	2.86826	2.57801	26.737	18.6507	9.86398	10.2729	66	53.4764	62.1111	54.2355	18	31.8366	M	1084	21362
1075	107201	VNNWTR52L05C662A	16.4207	3.18032	2.83999	17.0762	19.4912	14.3387	12.5541	66	54.5786	62.1111	54.2355	18	31.8366	M	1370	21362
1075	107201	GROSFN60M60H790F	3.55088	0.461637	3.36162	62.3229	13.3087	13.0056	6.94368	58	55.6017	62.1111	54.2355	18	31.8366	F	1303	21362
1075	107201	RDCLSN68C10C662G	21.8349	3.3444	2.18553	38.9168	15.6601	17.0938	7.93873	50	50.8288	62.1111	54.2355	18	31.8366	M	1481	21362
1075	107201	GLTFNC55B21C662L	18.7345	3.859	3.54098	21.5967	20.7631	21.676	10.3815	63	55.4933	62.1111	54.2355	18	31.8366	M	1112	21362
1075	107201	CCCGRG56B01H156A	16.4072	2.76366	1.72947	23.9176	17.0601	14.3363	8.31728	62	54.5973	62.1111	54.2355	18	31.8366	M	1486	21362
1075	107201	MSSLCU67L45F592D	43.6045	7.31641	4.97835	12.1673	18.961	16.6234	18.4848	51	52.4341	62.1111	54.2355	18	31.8366	F	66	21362
1075	107201	MRCLRD54S19C662L	13.5364	2.30424	2.68699	21.8862	17.2513	16.6961	14.122	64	56.8544	62.1111	54.2355	18	31.8366	M	936	21362
1075	107201	FVARSN59R57I445H	17.3873	3.10475	1.50596	15.2427	18.1401	16.6802	5.93995	59	53.9275	62.1111	54.2355	18	31.8366	F	1199	21362
1075	107201	RMLMRC53T12C587S	11.0514	1.64391	2.44395	18.4111	14.8751	12.5876	10.8921	65	54.6857	62.1111	54.2355	18	31.8366	M	815	21362
1075	107202	DLLPLA56R13F592E	0.718721	0.171446	2.18182		24.6061	12.6061	7.27273	62	55.5597	62.5926	54.0719	27	30.9221	M	1481	30505
1075	107202	CPRGPP57P06A494N	21.8638	5.13494	4.30887	17.8195	23.6391	21.3797	9.93692	61	57.2781	62.5926	54.0719	27	30.9221	M	1303	30505
1075	107202	MSSDRN51R13F592E	9.39721	1.76891	1.75335	4.89596	19.2435	15.9451	3.83138	67	55.0918	62.5926	54.0719	27	30.9221	M	657	30505
1075	107202	PLCDNL56T04L303Q	22.2197	2.18637	2.77422	33.3956	10.0029	18.334	5.93834	62	55.5255	62.5926	54.0719	27	30.9221	M	1531	30505
1075	107202	GNNRRT56B01A468P	21.2402	5.15377	2.07624	29.2137	24.6956	9.70001	2.6128	62	51.3379	62.5926	54.0719	27	30.9221	M	1488	30505
1075	107202	FDDMGV53L46A948Y	2.55275	0.457262	3.61338	15.6863	18.1942	20.9458	9.28429	65	54.5912	62.5926	54.0719	27	30.9221	F	1368	30505
1075	107202	MNCLDR52E17A468R	29.2851	5.85521	4.57719	76.1223	20.2931	16.5131	4.48352	66	55.6858	62.5926	54.0719	27	30.9221	M	620	30505
1075	107202	DLLGFR53A01L303W	18.0869	2.81698	1.40251	13.5646	15.6945	17.7773	3.66777	65	54.517	62.5926	54.0719	27	30.9221	M	1270	30505
1075	107202	LTTSVT58M08L331H	9.71579	1.46484	3.70844	26.3158	15.1898	18.586	8.51162	60	56.5059	62.5926	54.0719	27	30.9221	M	1250	30505
1075	107202	PCCGZN54D08F592X	1.75051	0.242393	1.65602	16.2357	14.1404	21.2591	13.8974	64	56.5105	62.5926	54.0719	27	30.9221	M	1488	30505
1075	107202	PNSLSN51M18A468U	17.6586	2.31462	2.51403	30.2568	13.2664	17.4719	4.16055	67	56.4579	62.5926	54.0719	27	30.9221	M	1341	30505
1075	107202	CRSMNL62D65L303P	40.1944	3.85479	1.02346	44.0179	9.95395	15.9173	2.5056	56	43.5802	62.5926	54.0719	27	30.9221	F	820	30505
1075	107202	CRSVTR60A46G631P	23.1089	3.09272	3.49218	19.9737	13.7193	31.0713	5.36298	58	45.5513	62.5926	54.0719	27	30.9221	F	515	30505
1075	107202	LMBLRD55D28F592M	6.67514	1.75636	2.1657	5.30504	26.5484	18.7014	6.41759	63	52.9427	62.5926	54.0719	27	30.9221	M	1189	30505
1075	107202	FRNCRL55S18G602R	9.81033	2.48795	1.49614	7.36196	25.5852	9.30657	15.8041	63	52.3833	62.5926	54.0719	27	30.9221	M	1134	30505
1075	107202	MNCGRR53D22H185V	19.9832	3.36452	3.05661	27.839	16.9466	14.9927	8.73609	65	57.7259	62.5926	54.0719	27	30.9221	M	1212	30505
1075	107202	FNCMRC60A10C608D	14.7553	2.35554	3.31462	24.0445	16.0338	19.6817	5.93788	58	56.3653	62.5926	54.0719	27	30.9221	M	1094	30505
1075	107202	PNSNMR55D59A468F	18.4524	2.15369	3.26514	27.2462	11.9029	14.4034	10.7034	63	52.9792	62.5926	54.0719	27	30.9221	F	1238	30505
1075	107202	MSCBTL50C06B460N	0.925437	0.0825849	1.5748	11.2676	8.92388	22.0472	1.5748	68	59.5747	62.5926	54.0719	27	30.9221	M	523	30505
1075	107202	VSSMCL61D12G227X	19.284	3.91276	1.99388	19.1325	20.4615	22.8037	3.59096	57	56.8864	62.5926	54.0719	27	30.9221	M	1082	30505
1075	107202	VLDLCN50R29F592D	9.88872	2.16862	2.74722	18.3007	21.9302	21.7554	12.7363	68	57.8575	62.5926	54.0719	27	30.9221	M	1027	30505
1075	107202	MNGMNL51B53F592R	7.00668	1.58933	4.52242	14.9959	22.8067	15.3926	6.40352	67	53.115	62.5926	54.0719	27	30.9221	F	1510	30505
1075	107202	SPCNTN53C11I501L	17.4687	2.49852	2.12581	17.5342	14.4056	31.2093	5.6589	65	54.9683	62.5926	54.0719	27	30.9221	M	1179	30505
1075	107202	LVRFRZ55E14A468M	18.4112	1.6459	2.07749	18.0123	9.02784	10.9538	3.74351	63	54.6108	62.5926	54.0719	27	30.9221	M	1298	30505
1075	107202	DNTSFN62P66A390G	25.1736	3.09314	2.1336	20.2792	12.4961	21.1142	7.97814	56	47.3803	62.5926	54.0719	27	30.9221	F	1167	30505
1075	107202	MRCLCU61R70L303D	40.3957	4.46503	3.34702	41.2668	11.6616	22.6681	5.95194	57	48.0655	62.5926	54.0719	27	30.9221	F	596	30505
1075	107202	BRNLRD56B24A468T	5.33547	0.743659	3.78159	14.5103	14.5178	19.8207	7.47625	62	54.6937	62.5926	54.0719	27	30.9221	M	1124	30505
1075	107301	NSLFZA57M24G602P	18.0401	2.72108	2.08566	11.6289	15.376	14.6816	14.4065	61	54.5469	62.875	54.5915	16	31.5933	M	732	15360
1075	107301	MNGVCN51E20F376P	10.7707	1.90789	1.29571	10.9274	18.1109	7.07547	2.16923	67	55.6691	62.875	54.5915	16	31.5933	M	797	15360
1075	107301	VNIDNC55L07I422A	18.9907	3.82364	3.9037	18.3262	20.692	10.6687	7.94221	63	54.2006	62.875	54.5915	16	31.5933	M	1151	15360
1075	107301	GNIBRN53M11G702C	14.1632	2.83831	1.78556	14.1986	21.0716	15.1785	6.57995	65	59.0476	62.875	54.5915	16	31.5933	M	850	15360
1075	107301	BCCFBA59S19A006G	21.0409	4.00136	2.17921	17.3844	19.4834	11.3972	5.97012	59	50.176	62.875	54.5915	16	31.5933	M	974	15360
1075	107301	DVTLCU50H65M059K	1.86219							68	50.284	62.875	54.5915	16	31.5933	F	40	15360
1075	107301	FLRRCR47B10A006B	13.4242	3.57583	2.01932	6.23809	26.7314	11.5701	4.61714	71	60.1382	62.875	54.5915	16	31.5933	M	760	15360
1075	107301	LCHDNC54T30G547T	18.9049	3.73665	2.08247	15.9975	20.7623	14.8041	5.75121	64	51.7677	62.875	54.5915	16	31.5933	M	1438	15360
1075	107301	TSTPNT53R04G547R	16.4391	2.95874	1.49402	12.7771	18.5352	17.7921	5.4025	65	54.2842	62.875	54.5915	16	31.5933	M	1243	15360
1075	107301	MRTNDR54T12I726J	24.2877	4.4608	2.71422	13.8734	18.8832	17.4338	9.11013	64	52.0147	62.875	54.5915	16	31.5933	M	1435	15360
1075	107301	VGNMRA61R59A006S	14.9104	1.39915	3.11521	11.5523	10.2483	16.118	17.757	57	51.2775	62.875	54.5915	16	31.5933	F	937	15360
1075	107301	SRCNNA58R51A006N	14.4764	2.53898	2.25505	9.91818	18.3678	13.283	8.03089	60	56.6845	62.875	54.5915	16	31.5933	F	1154	15360
1075	107301	SBRMCL56H10I726Z	13.5361	2.49387	3.13874	19.2832	19.0933	19.859	6.37004	62	58.7097	62.875	54.5915	16	31.5933	M	1035	15360
1075	107301	MRZLCU64M57G547L	21.3431	3.44701	1.46349	24.3767	17.0358	16.9258	16.7488	54	56.1862	62.875	54.5915	16	31.5933	F	620	15360
1075	107301	MRNNLS54H61G602A	4.66216	0.996044	2.73466	6.13027	23.2143	16.9877	7.59629	64	47.8841	62.875	54.5915	16	31.5933	F	657	15360
1075	107301	VLPBNC56S69A006R	20.7582	3.5615	2.12008	13.5086	18.2676	14.5727	4.95296	62	55.7059	62.875	54.5915	16	31.5933	F	1537	15360
1074	107401	BLLBBR74A47Z103E	37.1142	5.72034	1.49624	14.7601	15.4741	28.115	5.98251	44	47.0317	60.4286	51.8287	21	26.2975	F	542	27165
1074	107401	BRRNDR59H29I726K	13.7071	2.10851	2.60707	25.481	15.4142	23.5505	11.7356	59	50.8357	60.4286	51.8287	21	26.2975	M	1570	27165
1074	107401	DGNGNN64S07E037P	13.7074	2.63396	2.77575	16.9106	19.298	31.2741	4.31414	54	52.5633	60.4286	51.8287	21	26.2975	M	1514	27165
1074	107401	GRGSFN57E63I726T	12.008	2.30394	3.11032	8.90984	19.2523	13.9816	9.81809	61	52.1291	60.4286	51.8287	21	26.2975	F	1371	27165
1074	107401	CRMNTN59T66E205D	17.5526	3.41509	2.72956	7.23021	19.653	12.0151	8.55635	59	53.3787	60.4286	51.8287	21	26.2975	F	1149	27165
1074	107401	CHRGPP51E20I726I	15.4998	3.24763	1.49221	13.1477	20.978	18.3961	13.5147	67	53.9261	60.4286	51.8287	21	26.2975	M	1523	27165
1074	107401	BNCGNN59M68C662U	19.9687	3.99142	2.70778	8.50519	20.1563	11.7056	10.572	59	53.8601	60.4286	51.8287	21	26.2975	F	1524	27165
1074	107401	PCLGPP51E03F817B	27.8143	4.24619	2.37915	26.0067	15.53	21.5764	5.66278	67	53.7816	60.4286	51.8287	21	26.2975	M	1493	27165
1074	107401	CLDMTT54D15C514B	17.9375	3.79168	2.9244	8.34795	21.3074	16.4306	8.44722	64	51.1865	60.4286	51.8287	21	26.2975	M	1218	27165
1074	107401	MNCGLI68L58I158H	92.5385			36.3636		19.0476		50	42.619	60.4286	51.8287	21	26.2975	F	5	27165
1074	107401	RCCNGL63P50I726T	21.7576	2.78464	2.37777	10.6936	13.0351	22.9939	6.33385	55	48.6326	60.4286	51.8287	21	26.2975	F	1512	27165
1074	107401	FSULCN55D65C847G	17.5312	2.16236	1.57075	18.4508	12.3344	16.0745	9.7082	63	51.8082	60.4286	51.8287	21	26.2975	F	1545	27165
1074	107401	RVODNL49P08C227K	5.67876	0.837066	4.08321	6.83761	14.7643	21.5848	13.9035	69	54.4293	60.4286	51.8287	21	26.2975	M	1413	27165
1074	107401	GBBRRT53B17C310B	11.2573	2.40498	3.07483	9.28154	21.414	12.8865	7.79912	65	49.4398	60.4286	51.8287	21	26.2975	M	1263	27165
1074	107401	GLGCNZ54S66I726Y	16.1626	2.23607	3.13211	24.0622	13.8677	16.0026	11.9257	64	52.8259	60.4286	51.8287	21	26.2975	F	1513	27165
1074	107401	DLLPLA54S10B180E	21.5338	5.53904	2.19321	9.39753	25.9474	18.7973	15.6913	64	50.503	60.4286	51.8287	21	26.2975	M	1569	27165
1074	107401	FGLSST56A10F205N	16.2508	2.44184	4.15561	3.94867	15.2331	20.4897	10.4448	62	54.3757	60.4286	51.8287	21	26.2975	M	1516	27165
1074	107401	ZCCFBA55H14I726S	10.8175	1.25213	2.95216	26.6549	11.6148	23.8466	11.6597	63	54.0814	60.4286	51.8287	21	26.2975	M	1513	27165
1074	107401	DLBCCL55S62I726P	12.6178	1.38703	3.39131	10.8646	11.0455	30.8623	5.82308	63	51.668	60.4286	51.8287	21	26.2975	F	1527	27165
1074	107401	TTCCSR54E31C661R	14.4087	2.25645	1.26285	17.111	15.734	13.6432	4.03338	64	48.0293	60.4286	51.8287	21	26.2975	M	1605	27165
1074	107401	RDNDTL65C65D869W	25.148	3.28204	2.11722	3.03337	13.6159	13.9445	6.93572	53	41.0126	60.4286	51.8287	21	26.2975	F	280	27165
1074	107402	PTTMRN60E04C661V	14.9146	2.65639	2.92327	5.55793	18.4467	17.1452	14.5983	58	51.2731	62.8095	52.8663	21	29.1795	M	1270	23066
1074	107402	PCCLSU58H58B693R	17.8617	2.49048	3.48633	6.57414	14.0208	26.7231	10.2262	60	52.6434	62.8095	52.8663	21	29.1795	F	1394	23066
1074	107402	MSSGNN58L46I726R	15.7867	1.85033	2.88147	13.3575	11.9533	21.6831	9.47637	60	50.9661	62.8095	52.8663	21	29.1795	F	1550	23066
1074	107402	DMRCRN52E52L384P	25.4642	4.73969	2.95681	9.34485	18.7057	27.8338	6.52589	66	54.0653	62.8095	52.8663	21	29.1795	F	1555	23066
1074	107402	SPNNNG54B58F553B	16.2567	3.636	2.70704	16.3574	22.5096	22.0886	5.0259	64	53.5219	62.8095	52.8663	21	29.1795	F	1235	23066
1074	107402	GRSMRC54E25I726T	18.3571	2.23312	0.779129	9.62637	12.2284	19.8216	3.89564	64	56.3904	62.8095	52.8663	21	29.1795	M	1001	23066
1074	107402	GRPNGL49C05D086H	0.982701	0.0697467	6.15378	14.4796	7.09744	4.79827	13.0313	69	47.7961	62.8095	52.8663	21	29.1795	M	1276	23066
1074	107402	ZNARSN56E22I877J	17.9018	1.80285	3.93583	33.8293	10.1283	29.4356	17.1436	62	52.2524	62.8095	52.8663	21	29.1795	M	1005	23066
1074	107402	MRNCML63C08G538N	16.8662	4.022	1.34497	14.113	24.542	18.408	3.78272	55	53.3608	62.8095	52.8663	21	29.1795	M	1339	23066
1074	107402	LRNMHL56B20I726P	18.5273	2.76505	3.41236	4.85616	15.0228	11.0247	5.93238	62	55.9784	62.8095	52.8663	21	29.1795	M	1285	23066
1074	107402	LBRSVT54E13L259G	17.2722	3.12561	2.74591	23.7239	18.4278	18.3063	10.482	64	53.4528	62.8095	52.8663	21	29.1795	M	972	23066
1074	107402	LNZGCR50B18E202L	13.9206	2.8121	3.53857	8.91836	20.3884	23.097	16.5204	68	56.5969	62.8095	52.8663	21	29.1795	M	941	23066
1074	107402	WLGJNN57C67Z127A	12.6057	1.35616	0.898824	16.6254	11.037	14.3019	5.60443	61	46.1332	62.8095	52.8663	21	29.1795	F	1119	23066
1074	107402	LSCGMM54T68A461E	11.3412	1.41736	1.20414	10.6383	12.4975	22.2583	9.57837	64	45.3397	62.8095	52.8663	21	29.1795	F	322	23066
1074	107402	FRTNMR52A51F109J	13.2683	1.52825	0.608322	9.74212	11.5835	19.1621	5.93114	66	49.9658	62.8095	52.8663	21	29.1795	F	389	23066
1074	107402	PLLRRT50D17A561P	5.34889	0.782563	3.57401	14.8454	14.6304	16.8662	8.89917	68	55.5059	62.8095	52.8663	21	29.1795	M	1492	23066
1074	107402	PCCMRA49A07I726E	2.249	0.556613	3.93922		24.7494	16.8903	9.30688	69	50.4143	62.8095	52.8663	21	29.1795	M	1530	23066
1074	107402	VLNLDI58B47E785V	19.1897	2.08267	2.52248	24.0602	11.2774	23.2056	7.5324	60	53.1981	62.8095	52.8663	21	29.1795	F	758	23066
1074	107402	BNLMTM59R64I726M	26.7419	2.82109	1.92082	1.92154	10.5493	31.1258	4.85688	59	47.4576	62.8095	52.8663	21	29.1795	F	417	23066
1074	107402	SNAPLA58T67I726P	15.8416	1.77161	1.21315	35.6688	11.2955	17.808	9.76312	60	54.4379	62.8095	52.8663	21	29.1795	F	1023	23066
1074	107402	PSCMRZ58L14E463C	14.5828	2.91446	2.01639	9.17011	20.0255	21.6888	7.42474	60	56.7692	62.8095	52.8663	21	29.1795	M	1193	23066
1074	107403	PSCGPP52M15C983F	11.7341	1.65122	1.7485	14.8026	14.3605	13.5264	9.11962	66	54.2274	61.4545	52.0786	22	27.4928	M	1493	25076
1074	107403	MRLRFL52A29H163J	6.34975	0.858543	2.3369	17.9837	13.6073	11.1077	3.69763	66	52.5709	61.4545	52.0786	22	27.4928	M	728	25076
1074	107403	FRRGNN57L04I726W	26.931	7.8255	2.82241	17.1548	29.18	10.9012	6.07236	61	54.4553	61.4545	52.0786	22	27.4928	M	1536	25076
1074	107403	MBRLRT50S20A040V	3.07354	0.790648	3.60299	1.31752	25.7243	15.8956	7.04703	68	49.1783	61.4545	52.0786	22	27.4928	M	1571	25076
1074	107403	FRNNDR56S02I726J	18.6373	4.42028	3.69175	7.93891	23.7784	21.3341	14.0743	62	51.6464	61.4545	52.0786	22	27.4928	M	1546	25076
1074	107403	TRLPLA57P12A461U	1.02717	0.324456	7.38095	9.81595	31.5873	11.9048	15.3175	61	56.6914	61.4545	52.0786	22	27.4928	M	1501	25076
1074	107403	NSLSVT50P01B354X	16.399	3.809	0.470183	2.63374	23.6779	22.1348	3.50829	68	49.5533	61.4545	52.0786	22	27.4928	M	719	25076
1074	107403	GRZFLV57S21F676F	12.4876	1.52423	3.27723	1.60643	12.3216	12.8017	15.3364	61	56.2954	61.4545	52.0786	22	27.4928	M	1511	25076
1074	107403	MTCDLF64A01L259M	12.9066	1.28888	2.17013	9.64055	10.133	10.2447	5.00633	54	53.5381	61.4545	52.0786	22	27.4928	M	1230	25076
1074	107403	VNTMRA60D18D883G	15.9239	3.41535	1.53224	6.85871	21.4674	10.141	10.7424	58	49.4412	61.4545	52.0786	22	27.4928	M	1569	25076
1074	107403	SBRRRA51P63H185A	1.72359	0.356045	1.81203	19.8675	20.6572	18.9659	5.6777	67	49.1589	61.4545	52.0786	22	27.4928	F	1531	25076
1074	107403	LSSCML58E51D977S	20.6818	2.55739	2.31554	7.3831	12.4607	24.7775	12.2187	60	44.9964	61.4545	52.0786	22	27.4928	F	1262	25076
1074	107403	DRSNZE56B26A271U	17.0809	3.40092	4.13972	24.9318	19.9374	9.79495	7.85502	62	54.3679	61.4545	52.0786	22	27.4928	M	1370	25076
1074	107403	LBRCNL71L70Z112D	18.1838	1.09425	1.55359	9.58722	6.27413	15.7749	5.55708	47	46.3607	61.4545	52.0786	22	27.4928	F	309	25076
1074	107403	BRTMLN56A69L969K	2.8151	0.323195	3.89593	10.7383	11.4808	27.3482	10.1099	62	54.6359	61.4545	52.0786	22	27.4928	F	1336	25076
1074	107403	LNDFBA52D14I726Z	14.6308	1.8903	2.21958	14.6377	12.9602	24.4427	5.89904	66	54.8868	61.4545	52.0786	22	27.4928	M	1359	25076
1074	107403	FRNLGU56H18D612U	22.2266	2.04274	1.13477	11.7438	9.20636	28.8235	17.8723	62	48.1803	61.4545	52.0786	22	27.4928	M	1547	25076
1074	107403	BRTFBA57M06E202Z	77.4719	12.6706	2.06921	12.4245	16.4359	19.6213	5.2493	61	51.3494	61.4545	52.0786	22	27.4928	M	170	25076
1074	107403	LRNLTZ56S41I726M	24.019	4.23767	2.57404	9.56744	17.7642	17.4482	10.4633	62	48.7122	61.4545	52.0786	22	27.4928	F	958	25076
1074	107403	DMCRGR54A02I726I	13.5316	2.47243	3.2417	12.5313	18.4466	21.7652	5.48055	64	53.718	61.4545	52.0786	22	27.4928	M	1525	25076
1074	107403	MSAMCT59C52Z130J	75.9362	6.18074	1.60204	10.1053	8.27099	17.8832	7.33957	59	51.8	61.4545	52.0786	22	27.4928	F	62	25076
1074	107403	GNZBRZ63S48Z613E	47.7891	5.09613	2.60275	5.45703	10.8182	28.5771	11.6327	55	46.9319	61.4545	52.0786	22	27.4928	F	243	25076
1074	107404	RSSCRL50S08I726P	9.83816	2.01878	3.27497	12.3284	20.7345	18.3499	9.72456	68	54.6042	62.4231	52.1519	26	27.3991	M	1454	29565
1074	107404	LFNSVN64C54A717N	109.416	11.398	4.3205	6.96609	10.654	10.2745	9.94761	54	47.9205	62.4231	52.1519	26	27.3991	F	155	29565
1074	107404	FRCLLE57M25F402W	20.6142	3.6435	3.13286	20.9628	18.017	24.2599	9.12888	61	53.8113	62.4231	52.1519	26	27.3991	M	904	29565
1074	107404	PVSGNN55C07E482L	17.8817	2.61521	6.33956	10.8108	14.634	8.49223	13.7707	63	56.9102	62.4231	52.1519	26	27.3991	M	1108	29565
1074	107404	LBRPRZ58P45A390P	19.8401	2.21159	1.58519	18.3373	11.2432	20.3787	12.5333	60	46.3694	62.4231	52.1519	26	27.3991	F	1588	29565
1074	107404	LEIGTN66D07B445C	27.2621	4.99679	2.5871	49.3106	18.5429	20.2578	6.66855	52	49.8085	62.4231	52.1519	26	27.3991	M	1519	29565
1074	107404	CRRGNN54P05B180I	9.82311	2.03453	3.07705	14.8699	20.9747	16.728	8.76651	64	56.4338	62.4231	52.1519	26	27.3991	M	1522	29565
1074	107404	BRDNTN50E19I726U	3.38271	0.657177	1.73374	14.6341	19.7541	8.09078	3.83524	68	49.1437	62.4231	52.1519	26	27.3991	M	807	29565
1074	107404	TLNRRT51E19I310V	15.8219	2.00942	1.82217	18.2579	12.979	21.3626	8.46499	67	53.2124	62.4231	52.1519	26	27.3991	M	1479	29565
1074	107404	DMNPLA58S11I726E	14.8085	2.70798	3.23827	2.61666	18.3497	17.0932	8.96755	60	51.1199	62.4231	52.1519	26	27.3991	M	1561	29565
1074	107404	CRZMCL54H10L049Q	56.8059	7.72291	1.45843	12.6255	13.7038	15.5199	5.20082	64	51.1365	62.4231	52.1519	26	27.3991	M	124	29565
1074	107404	CPPCRL50C07I726R	15.7063	3.1456	4.56584	10.012	20.1516	13.8374	8.3324	68	56.2834	62.4231	52.1519	26	27.3991	M	1552	29565
1074	107404	CPNGMR61R56D862C	23.051	2.97112	1.59516	9.41999	12.9083	10.6565	15.6269	57	47.1661	62.4231	52.1519	26	27.3991	F	1582	29565
1074	107404	BRTRRT53M22A468U	20.8218	3.0027	3.8431	11.6952	14.5388	29.3893	11.1966	65	55.5358	62.4231	52.1519	26	27.3991	M	1507	29565
1074	107404	DGRLRA58E61E815J	13.5131	2.94543	1.77826	8.55818	21.8284	13.6195	12.6959	60	52.4158	62.4231	52.1519	26	27.3991	F	1529	29565
1074	107404	CMPSFN58S18I726D	29.7098	7.30283	0.660938	11.4549	24.606	13.5353	5.38306	60	49.4474	62.4231	52.1519	26	27.3991	M	1283	29565
1074	107404	GGLSRG68D28G752L	32.8545	5.04231	1.39522	48.7805	15.3474	8.83639	7.44117	50	41.9492	62.4231	52.1519	26	27.3991	M	35	29565
1074	107404	CRRFDN49S02H224J	14.1935	4.57024	2.45084	12.0796	32.3128	18.2	4.90133	69	56.3935	62.4231	52.1519	26	27.3991	M	1015	29565
1074	107404	CCUNTN56B08D801T	16.2351	1.54357	1.8468	29.7994	9.72184	16.0521	4.82027	62	45.3263	62.4231	52.1519	26	27.3991	M	1021	29565
1074	107404	BRGSFN55E70C227H	14.5595	1.99163	1.32641	23.5702	13.889	18.4142	8.8108	63	50.2978	62.4231	52.1519	26	27.3991	F	1064	29565
1074	107404	MNCMRC60H27I726V	15.1239	2.01232	3.52803	14.2969	13.3473	32.7366	10.1559	58	54.2441	62.4231	52.1519	26	27.3991	M	1543	29565
1074	107404	DTMMRS55A51F592I	13.4428	2.12877	4.93937	7.09669	16.4837	18.7771	15.0682	63	54.8186	62.4231	52.1519	26	27.3991	F	1104	29565
1074	107404	PZZMRZ54D26F676X	15.6393	2.60919	0.967957	14.8659	16.7648	17.0009	4.87269	64	50.7907	62.4231	52.1519	26	27.3991	M	1188	29565
1074	107404	MRRGPP54E11F416U	9.88975	1.61524	1.91472	26.645	16.4211	19.8126	9.22478	64	53.2457	62.4231	52.1519	26	27.3991	M	1067	29565
1074	107404	PSCTNN48C13G226G	1.59117	0.112149	2.17054		7.75194	26.6667	7.75194	70	52.7768	62.4231	52.1519	26	27.3991	M	571	29565
1074	107404	FRNDRN49T09A461M	19.5475	2.63171	1.58908	14.7583	13.4776	16.7867	9.6808	69	54.9881	62.4231	52.1519	26	27.3991	M	1283	29565
1086	108101	GRFMCL53H15C263K	14.2197	2.35418	1.63694	21.1033	17.3837	12.3484	4.29796	65	56.2982	63.3043	52.3864	23	27.7835	M	1489	29171
1086	108101	MLLGNR53B14G273X	25.823	6.16096	0.965963	74.7997	24.3552	9.43652	1.906	65	54.214	63.3043	52.3864	23	27.7835	M	1154	29171
1086	108101	RSSGLN48A09I952J	11.9228	1.77303	2.48976	11.8765	14.9382	25.996	13.6363	70	58.0856	63.3043	52.3864	23	27.7835	M	1364	29171
1086	108101	SRBLLE53T03L038P	20.0029	2.77775	2.99053	13.5498	14.0971	25.5554	19.7343	65	53.0875	63.3043	52.3864	23	27.7835	M	867	29171
1086	108101	MGNLGU51D09G879D	25.2945	3.56187	2.84013	14.5588	14.7754	16.873	7.4632	67	52.7635	63.3043	52.3864	23	27.7835	M	1387	29171
1086	108101	CRDPRZ59H52G879X	24.5385	2.15738	1.50042	20.4232	9.31949	18.4834	3.40486	59	48.0907	63.3043	52.3864	23	27.7835	F	1551	29171
1086	108101	TRLLBT59D65A390A	17.5213	2.61946	2.09105	17.3129	15.1832	12.1943	8.31274	59	54.906	63.3043	52.3864	23	27.7835	F	1225	29171
1086	108101	CRSMSM66A05A851Z	29.866	3.05727	1.12828	17.922	10.4174	18.0124	10.0782	52	50.1319	63.3043	52.3864	23	27.7835	M	1091	29171
1086	108101	BRRMSM54S10C102V	31.8127	4.93049	1.85612	12.4031	15.8603	34.5649	4.57636	64	55.9578	63.3043	52.3864	23	27.7835	M	1001	29171
1086	108101	LNEJPH64R59Z353M	23.2749	3.4263	0.955772	31.7915	15.1107	17.6467	6.32705	54	53.2976	63.3043	52.3864	23	27.7835	F	1488	29171
1086	108101	GDLMRA48P12A390H	1.24887	0.285298	6.86009	57.8313	23.4151	8.94976	14.1531	70	54.9149	63.3043	52.3864	23	27.7835	M	899	29171
1086	108101	BCCGPP52P03D612C	21.5311	4.39457	4.73636	9.07428	20.5786	21.0152	10.8461	66	54.9865	63.3043	52.3864	23	27.7835	M	1173	29171
1086	108101	PRLSMN53H08H901X	39.3582	6.87447	2.34902	20.0081	18.382	17.54	6.55645	65	56.735	63.3043	52.3864	23	27.7835	M	944	29171
1086	108101	GNDMCC61L56A323G	24.7641	2.43618	0.972219	15.6466	10.6776	21.1308	5.44391	57	45.6773	63.3043	52.3864	23	27.7835	F	1044	29171
1086	108101	MTNGCR52P16G879Q	25.5494	4.2354	3.35944	25.7649	17.8371	13.2099	6.74591	66	50.0686	63.3043	52.3864	23	27.7835	M	1505	29171
1086	108101	VNGMRA50D12G879H	19.487	3.01989	2.23349	13.1463	15.7242	19.9208	4.30617	68	53.6002	63.3043	52.3864	23	27.7835	M	1496	29171
1086	108101	TDRMBN55P64G420A	21.1134	1.57558	3.42117	14.1455	7.82385	14.8707	4.58048	63	55.6261	63.3043	52.3864	23	27.7835	F	640	29171
1086	108101	DNTFST53H19G139Z	8.24509	1.39106	0.931838	27.9896	17.1808	11.7235	4.03365	65	50.6009	63.3043	52.3864	23	27.7835	M	1527	29171
1086	108101	BNDPLA52H29C263K	24.3831	4.53889	1.26824	15.9347	19.715	11.2513	2.7496	66	53.6577	63.3043	52.3864	23	27.7835	M	1499	29171
1086	108101	BDIGFR54R21G139L	15.3085	1.95414	2.4715	12.0254	13.0103	29.0663	8.39376	64	53.3641	63.3043	52.3864	23	27.7835	M	1553	29171
1086	108101	VGNVLD54D21G879N	37.0319	2.35437	0.230413	58.7038	6.4924	41.7658	2.11716	64	48.3249	63.3043	52.3864	23	27.7835	M	1291	29171
1086	108101	GMBSFN60T08A851N	24.0669	2.61226	2.98876	34.6379	11.1476	23.5903	6.27371	58	47.2744	63.3043	52.3864	23	27.7835	M	1562	29171
1086	108101	GNNLGU54P13I952F	23.0555	4.17556	1.6132	24.0872	20.0234	13.5022	5.52508	64	51.4151	63.3043	52.3864	23	27.7835	M	1421	29171
1086	108201	PMBMRN52H26A390K	16.6735	2.46849	1.41122	22.9486	15.0735	21.0109	4.57091	66	51.6127	63.1364	52.6901	22	28.4618	M	1473	24238
1086	108201	MRNGND48M20G653Z	26.911	6.42986	2.11779	21.7838	24.1768	19.8131	7.38203	70	55.3218	63.1364	52.6901	22	28.4618	M	1444	24238
1086	108201	GDGGPT56D14F594D	27.3009	4.69688	2.40901	11.836	17.9135	10.71	14.1741	62	53.4905	63.1364	52.6901	22	28.4618	M	1460	24238
1086	108201	PLLNGL70E44H224P	61.3934	10.3162	1.67771	10.8701	17.1887	16.9449	13.1348	48	56.2727	63.1364	52.6901	22	28.4618	F	480	24238
1086	108201	CHSLGU51M24I155J	20.5987	4.13862	3.66573	8.20696	20.8577	5.8587	7.47371	67	52.1264	63.1364	52.6901	22	28.4618	M	747	24238
1086	108201	BRNMSM51T15G653S	31.0888	6.86928	1.91989	4.62914	23.9626	19.401	10.1594	67	52.551	63.1364	52.6901	22	28.4618	M	1359	24238
1086	108201	BRLNRC54R21I155T	19.044	3.24188	5.03087	11.2467	19.1169	11.88	15.4199	64	54.0923	63.1364	52.6901	22	28.4618	M	1047	24238
1086	108201	PLEGPP56H06C745E	23.8433	2.11913	0.970585	22.6185	9.07256	17.4538	5.79119	62	54.9397	63.1364	52.6901	22	28.4618	M	1448	24238
1086	108201	BTTLSN60D62A390P	27.0854	3.39126	2.71012	27.9796	13.0808	13.2303	19.1395	58	47.6479	63.1364	52.6901	22	28.4618	F	1335	24238
1086	108201	CHLSVN63A54B693S	45.5536	8.56262	1.453	3.08404	20.2829	11.0423	5.7956	55	54.2833	63.1364	52.6901	22	28.4618	F	938	24238
1086	108201	MRTGTT48D09I155D	0.918009	0.140924	4.04399		16.6491	19.9352	9.31038	70	40.8434	63.1364	52.6901	22	28.4618	M	1272	24238
1086	108201	GDGRLL56L60A390I	23.8966	2.79281	1.49063	22.2918	12.0481	12.3143	11.2321	62	52.9703	63.1364	52.6901	22	28.4618	F	1336	24238
1086	108201	BGTLNO58H44A291A	30.4616	3.6693	1.22608	7.61905	12.3851	14.1639	8.49821	60	47.9204	63.1364	52.6901	22	28.4618	F	1462	24238
1086	108201	DLMNDE50L01B693F	13.8754	3.1084	1.85311	7.02842	22.658	15.2525	7.97233	68	56.7749	63.1364	52.6901	22	28.4618	M	1214	24238
1086	108201	TNTPLA48B13C319M	0.764783	0.165717	4.87805		32.5203		4.87805	70	49.604	63.1364	52.6901	22	28.4618	M	630	24238
1086	108201	BRLNTN50P26B693W	21.9736	3.17696	1.21429	10.0445	14.7283	17.5331	6.75608	68	54.924	63.1364	52.6901	22	28.4618	M	1331	24238
1086	108201	GLLGDN49E28I681F	54.725	7.16874	2.35294		25.4902	21.9608	18.0392	69	47.2812	63.1364	52.6901	22	28.4618	M	11	24238
1086	108201	GNNNRC53C28C745T	24.6514	4.39297	3.44786	6.54477	20.1467	11.1147	4.37916	65	52.3286	63.1364	52.6901	22	28.4618	M	697	24238
1086	108201	PLANNL51E06G653A	23.3089	5.46999	1.71144	7.02696	23.9725	10.5246	10.1787	67	54.3766	63.1364	52.6901	22	28.4618	M	1445	24238
1086	108201	CHCGLN55A09I155C	26.0889	3.86301	1.08012	18.6722	15.3126	16.0759	7.28559	63	51.0329	63.1364	52.6901	22	28.4618	M	1406	24238
1086	108201	CMPNNL74M48B963F	72.8094	13.4011	3.73389	10.3438	19.2109	17.1327	8.97644	44	55.6255	63.1364	52.6901	22	28.4618	F	237	24238
1086	108201	LNRDNL54P53C745X	21.0304	1.93055	1.88744	19.3703	9.31278	15.433	9.09094	64	51.9282	63.1364	52.6901	22	28.4618	F	1466	24238
1083	108301	PLLMRA51A11C319H	17.1068	3.02357	1.94348	12.7626	17.9994	16.9738	7.58613	67	54.9015	60.2222	51.2324	18	25.5217	M	1519	23829
1083	108301	FRLGUO67P25C319L	26.1093	3.94002	1.95276	22.2912	15.3125	10.7632	10.3102	51	50.5393	60.2222	51.2324	18	25.5217	M	1577	23829
1083	108301	RCCPLA55R11A390A	21.2262	2.32036	1.92915	12.0603	11.2707	20.4347	7.88223	63	54.0639	60.2222	51.2324	18	25.5217	M	1488	23829
1083	108301	PSQMRA51E31A390M	19.237	2.52663	3.45944	16.2227	13.3214	16.9763	19.7107	67	50.7067	60.2222	51.2324	18	25.5217	M	1473	23829
1083	108301	RSSNRC62B13A390Z	19.0391	3.15422	2.05243	17.8144	16.8999	16.437	9.4695	56	52.0496	60.2222	51.2324	18	25.5217	M	1231	23829
1083	108301	BRBGLN64R13A539I	25.3981	3.82766	1.40284	3.62025	15.2665	14.2744	10.234	54	53	60.2222	51.2324	18	25.5217	M	828	23829
1083	108301	PSQGLI52T08C318S	15.8233	2.76046	4.21304	15.2019	17.4456	17.5711	16.9438	66	55.856	60.2222	51.2324	18	25.5217	M	915	23829
1083	108301	RLERRT52H26D649I	22.3556	3.13786	1.75666	14.2214	14.2456	13.1447	9.14126	66	48.9692	60.2222	51.2324	18	25.5217	M	1556	23829
1083	108301	BTRCLD57E21D649G	22.9133	2.10256	2.15544	10.2564	9.45885	14.5208	6.76407	61	52.2141	60.2222	51.2324	18	25.5217	M	1224	23829
1083	108301	CLZFLV52T22C319G	16.676	2.81325	1.20235	28.0662	17.1789	16.8255	5.30142	66	50.5048	60.2222	51.2324	18	25.5217	M	1557	23829
1083	108301	BNLGLC68B29C319C	22.6365	2.12988	1.24973	11.9058	9.67183	25.768	16.5589	50	49.0599	60.2222	51.2324	18	25.5217	M	1575	23829
1083	108301	VNRLRI76D65A390U	31.9644	3.44514	3.54583	18.9406	11.0798	13.9979	8.05214	42	51.7845	60.2222	51.2324	18	25.5217	F	1541	23829
1083	108301	CHVGPR58E19D649N	18.2649	2.79211	2.96134	11.1233	15.5427	16.8933	9.81118	60	53.0831	60.2222	51.2324	18	25.5217	M	1297	23829
1083	108301	LCLFRZ54L28C774V	32.3805	2.21182	1.20018	12.1829	7.15559	11.1524	18.3762	64	50.4754	60.2222	51.2324	18	25.5217	M	1466	23829
1083	108301	CNTMRC53C29G628K	35.0187	2.82133	1.68323	16.8422	8.12831	14.2031	7.71787	65	51.2257	60.2222	51.2324	18	25.5217	M	1499	23829
1083	108301	VNNRRT54P24F132B	33.0464	3.89067	1.76797	36.8461	12.0198	42.3166	6.15102	64	46.3701	60.2222	51.2324	18	25.5217	M	1216	23829
1083	108301	GLNLBR53H01D649U	35.2212	4.69723	2.53825	20.2525	13.5831	14.0365	10.8158	65	50.6993	60.2222	51.2324	18	25.5217	M	1512	23829
1083	108301	GNTFNC61L02D649H	35.5025	3.71425	2.95511	14.121	10.608	14.9987	9.96866	57	47.2848	60.2222	51.2324	18	25.5217	M	355	23829
1083	108302	LVRLSN51M07D077Q	20.5481	3.05296	1.28546	6.32356	15.0407	13.4218	17.0434	67	55.1869	62.2778	52.8634	18	28.4257	M	1200	18477
1083	108302	BTLMLN51P70D077B	40.2383	6.58087	1.20527	10.6195	16.9534	18.5321	6.52055	67	48.284	62.2778	52.8634	18	28.4257	F	375	18477
1083	108302	BRBMRA51R27D077C	20.2008	2.48073	2.45193	24.1563	12.386	15.5965	9.29361	67	55.4767	62.2778	52.8634	18	28.4257	M	1095	18477
1083	108302	PLCLCN50C26D077H	22.5179	5.74585	3.19669	5.96906	25.5168	13.31	12.9057	68	56.4574	62.2778	52.8634	18	28.4257	M	971	18477
1083	108302	CLZVIO50S14D077A	2.13152	0.644514	6.08307		31.1338	15.3958	10.549	68	49.9235	62.2778	52.8634	18	28.4257	M	1063	18477
1083	108302	NSRRRT62M06D077M	25.5163	4.45832	1.23553	4.90436	17.6837	15.3265	10.4897	56	49.4579	62.2778	52.8634	18	28.4257	M	1366	18477
1083	108302	FLRNTN61R27C129K	42.177	4.08864	3.04333	10.6024	10.2089	22.4403	6.48547	57	46.6161	62.2778	52.8634	18	28.4257	M	386	18477
1083	108302	RGGSRN71D48Z133V	76.6654	12.7179	2.94714	14.5863	17.4647	19.1223	6.70241	47	38.1727	62.2778	52.8634	18	28.4257	F	116	18477
1083	108302	CNTGPP57L02D077J	22.6809	2.78439	1.32331	33.573	12.2934	15.6514	16.644	61	57.5508	62.2778	52.8634	18	28.4257	M	1198	18477
1083	108302	RGRGRD53L31H456U	20.3169	4.11188	1.00102	2.72805	20.3224	10.4472	8.45309	65	54.0203	62.2778	52.8634	18	28.4257	M	806	18477
1083	108302	GLLMRC52T03A390B	22.7318	3.01276	2.48199	8.62951	13.4812	12.2266	13.8251	66	51.3975	62.2778	52.8634	18	28.4257	M	1473	18477
1083	108302	RNCFNC55P15D077M	29.0852	4.60718	3.78911	9.63855	16.0886	13.93	7.41508	63	53.249	62.2778	52.8634	18	28.4257	M	1458	18477
1083	108302	SNTTLI51M04L117K	15.8192	2.38311	1.53906	4.03226	15.1133	16.19	4.56226	67	52.401	62.2778	52.8634	18	28.4257	M	644	18477
1083	108302	CTTRRT53E12D077L	31.4639	6.02946	4.04415	13.2912	19.5776	15.8801	13.547	65	55.4616	62.2778	52.8634	18	28.4257	M	970	18477
1083	108302	MRNLRD55M24L466J	26.3615	4.01261	2.11779	21.1471	15.2828	20.6757	8.18494	63	55.1297	62.2778	52.8634	18	28.4257	M	1427	18477
1083	108302	MLCNNA59E70D077E	43.381	4.00235	1.7103	37.0103	9.82581	24.5832	17.2808	59	45.7453	62.2778	52.8634	18	28.4257	F	969	18477
1083	108302	BRCRTR52C04D077X	27.8538	4.94308	2.43733	10.4836	18.2195	9.39747	12.8303	66	53.1733	62.2778	52.8634	18	28.4257	M	1544	18477
1083	108302	FRNDRD69C06D077G	20.6054	3.44822	2.45307	6.53147	16.9385	16.098	9.82597	49	53.8096	62.2778	52.8634	18	28.4257	M	1416	18477
1086	108401	SCCMRA58C11A390F	22.8005	3.49312	2.84829	10.1783	15.4729	14.4154	8.90443	60	53.2752	57.1034	51.3126	29	26.1363	M	1484	31777
1086	108401	SLLSVN55B43E915G	21.8652	2.72451	1.35776	35.4925	12.7161	21.3571	9.94395	63	51.9271	57.1034	51.3126	29	26.1363	F	1136	31777
1086	108401	FNTNLL62R29B157J	29.9265	7.86832	2.14499	22.501	26.6675	15.2013	12.8877	56	52.3747	57.1034	51.3126	29	26.1363	M	1489	31777
1086	108401	PLCFRZ61E04A390E	22.0502	5.02366	2.43398	6.62526	23.2003	18.119	8.74743	57	54.3065	57.1034	51.3126	29	26.1363	M	1476	31777
1086	108401	TRCPLA57T62E718L	33.9762	3.80311	0.546664	18.5193	11.4221	22.1924	3.20066	61	46.7837	57.1034	51.3126	29	26.1363	F	1170	31777
1086	108401	DRAGNN56T16H687E	19.1225	3.91089	2.691	9.73499	20.7962	17.4561	8.03997	62	53.2847	57.1034	51.3126	29	26.1363	M	1497	31777
1086	108401	RMZRRT53S25A390R	18.5052	3.21084	2.62412	22.0692	17.5861	14.8927	7.44506	65	54.5311	57.1034	51.3126	29	26.1363	M	1238	31777
1086	108401	PCHVTR57H20A390B	30.6635	2.75969	0.929386	21.4909	9.16427	20.5044	2.71093	61	44.9696	57.1034	51.3126	29	26.1363	M	847	31777
1086	108401	CRDRNN62S69G793S	10.6974	0.519291			4.85437	4.85437		56	40.8166	57.1034	51.3126	29	26.1363	F	47	31777
1086	108401	DNPSLL80R64A390L	16.3622	1.38855	0.8648	20.4417	8.5949	20.209	9.07281	38	54.6297	57.1034	51.3126	29	26.1363	F	1044	31777
1086	108401	FDLGRG49T06A390A	1.45771	0.156788	2.05625	23.7624	10.7557	12.6538	6.48508	69	51.6596	57.1034	51.3126	29	26.1363	M	1115	31777
1086	108401	GRSDRA51C29D612R	15.7405	2.53802	2.06646	5.10806	16.3688	11.8374	6.58743	67	53.7354	57.1034	51.3126	29	26.1363	M	813	31777
1086	108401	BRNLRA66B50C319K	19.8531	2.72714	2.04575	7.38462	13.8226	15.0532	10.5925	52	52.7855	57.1034	51.3126	29	26.1363	F	1360	31777
1086	108401	TMMLCN51D06A390W	22.9355	1.51609	0.746484	28.1981	6.6405	12.7733	7.07856	67	49.2425	57.1034	51.3126	29	26.1363	M	1328	31777
1086	108401	MRZSRN79R57A390O	84.0016	13.0173	1.8178	14.3184	16.0649	14.6321	5.86636	39	52.0619	57.1034	51.3126	29	26.1363	F	217	31777
1086	108401	MRNLCU60D56A390U	25.8595	2.62052	3.17283	28.2137	10.2533	13.7982	13.6549	58	49.1328	57.1034	51.3126	29	26.1363	F	1540	31777
1086	108401	ZNNCST71H20F628M	20.9209	2.07028	1.93525	13.0506	10.1135	18.4425	4.82083	47	52.1597	57.1034	51.3126	29	26.1363	M	1405	31777
1086	108401	CLNCHR72D46A390E	15.8906	2.10895	2.48157	10.8108	13.4556	16.4306	7.22653	46	53.4929	57.1034	51.3126	29	26.1363	F	1172	31777
1086	108401	GGLGPP54S19F839S	26.7404	2.24922	0.696445	7.71704	8.45327	36.71	24.8374	64	55.361	57.1034	51.3126	29	26.1363	M	387	31777
1086	108401	BVGLNE66T46A390M	25.4325	3.66903	1.73306	20.9953	14.7088	22.9874	11.7092	52	51.4498	57.1034	51.3126	29	26.1363	F	1512	31777
1086	108401	MZZSRG52E13H015W	27.3547	4.58623	1.76726	9.06132	16.964	6.05916	12.3219	66	48.8246	57.1034	51.3126	29	26.1363	M	1385	31777
1086	108401	BBTLCU52E20D801W	49.0267	6.43874	3.14892	30.0692	13.3455	21.0097	12.9658	66	50.8404	57.1034	51.3126	29	26.1363	M	204	31777
1086	108401	LNDGLL54R01A390J	18.5447	3.66016	2.07893	9.87314	19.9233	11.9571	5.42818	64	53.7218	57.1034	51.3126	29	26.1363	M	1377	31777
1086	108401	MRCSNO73H63A390D	51.407	5.22995	1.40995	9.78751	10.5003	15.2694	14.1929	45	45.841	57.1034	51.3126	29	26.1363	F	755	31777
1086	108401	DRGLCU73D50F628T	21.9587	2.96646	1.47985	20.8333	13.7128	19.6373	5.91917	45	51.9549	57.1034	51.3126	29	26.1363	F	1181	31777
1086	108401	CRSRNT58B11A390Z	19.4956	3.83723	3.67258	6.31164	19.7978	14.8923	7.66219	60	52.204	57.1034	51.3126	29	26.1363	M	1494	31777
1086	108401	PPNGNC62L08G273B	22.8926	2.068	1.92565	8.87199	9.09238	16.3804	12.6489	56	51.9811	57.1034	51.3126	29	26.1363	M	1491	31777
1086	108401	MRAMRA54E29A390S	18.6317	2.4962	0.966143	12.545	13.5702	10.6456	14.9715	64	49.4963	57.1034	51.3126	29	26.1363	M	1336	31777
1086	108401	DLGPFD68P09A390Y	34.9051	4.12828	1.81689	22.9665	11.9844	17.1435	6.80933	50	52.1995	57.1034	51.3126	29	26.1363	M	277	31777
1086	108402	CTLCLD52P07A390L	20.2609	3.01703	1.05821	8.78345	15.1013	18.2539	16.0269	66	53.3815	59.5417	51.4936	24	26.301	M	1474	28793
1086	108402	DRNLNZ55L09A390E	18.1519	2.26679	1.74323	12.5898	12.6281	17.2613	15.3017	63	52.6471	59.5417	51.4936	24	26.301	M	1482	28793
1086	108402	STTDNL53P66A390G	32.396	4.16505	0.440625	18.6295	13.0168	21.1992	13.7879	65	51.6538	59.5417	51.4936	24	26.301	F	1480	28793
1086	108402	FRSGRG58B09D077C	21.2543	1.9626	3.0166	12.7543	9.28886	19.7409	23.3747	60	56.4593	59.5417	51.4936	24	26.301	M	1411	28793
1086	108402	FLCGPP54R26A390I	19.7645	2.7068	0.967583	13.8501	13.8677	30.1492	5.40987	64	50.7283	59.5417	51.4936	24	26.301	M	1223	28793
1086	108402	TNZLRT53M31A390M	17.3123	3.12566	1.62995	26.3846	18.2324	19.6821	4.64639	65	47.4072	59.5417	51.4936	24	26.301	M	827	28793
1086	108402	MROGLI70A64A390K	13.6471	3.10205	0.785052	11.6805	22.8825	14.1309	6.38281	48	49.2487	59.5417	51.4936	24	26.301	F	736	28793
1086	108402	BNCNDR69R19A390W	21.5412	5.45869	2.4564	14.664	26.0822	12.0876	12.2997	49	53.172	59.5417	51.4936	24	26.301	M	1489	28793
1086	108402	TNTGDU65H07A390P	18.4977	2.90454	2.46468	7.86081	15.9706	28.579	12.1265	53	54.0351	59.5417	51.4936	24	26.301	M	1465	28793
1086	108402	RTLRNT52B25H501H	14.9477	2.42476	1.20155	6.29921	16.4746	19.0419	5.39452	66	55.4481	59.5417	51.4936	24	26.301	M	828	28793
1086	108402	LBNGNI54B02A390U	24.9329	2.35712	1.47411	21.6065	9.57259	36.3929	8.98517	64	50.4824	59.5417	51.4936	24	26.301	M	1563	28793
1086	108402	SCLRRT52L25F656G	30.8537	4.43731	2.16247	13.5415	14.8868	9.63172	11.6721	66	49.8934	59.5417	51.4936	24	26.301	M	1462	28793
1086	108402	SVRMRA54E17A390S	24.0927	2.78045	1.01086	8.23529	11.6632	15.3591	9.75443	64	51.2469	59.5417	51.4936	24	26.301	M	1484	28793
1086	108402	MROPLA54D03C102Z	20.8109	2.96145	2.35213	12.8695	14.3716	12.9	12.3776	64	53.446	59.5417	51.4936	24	26.301	M	1507	28793
1086	108402	GRRCTA60E56C100Z	23.178	3.13301	1.00793	6.043	13.6549	16.2065	6.94944	58	48.8222	59.5417	51.4936	24	26.301	F	609	28793
1086	108402	GRCCRL53S30C319R	29.4103	3.20426	0.842911	35.2381	11.0242	17.4902	11.0094	65	50.9784	59.5417	51.4936	24	26.301	M	1451	28793
1086	108402	SNNNNL63A13G113A	23.2408	3.04575	1.45844	19.1151	13.3286	19.6832	10.9484	55	53.6926	59.5417	51.4936	24	26.301	M	1490	28793
1086	108402	BRDMCL52C27A390E	14.6304	2.97852	2.21631	12.221	20.5148	10.4913	8.0745	66	52.5503	59.5417	51.4936	24	26.301	M	754	28793
1086	108402	CHCFNC76P18A390D	31.9839	3.90778	2.32672	8.48758	12.3746	28.7625	11.4347	42	48.0747	59.5417	51.4936	24	26.301	M	1124	28793
1086	108402	SLVPRI54H29C774A	35.2098	5.79854	4.05548	18.2514	16.5629	18.1707	13.3527	64	54.9113	59.5417	51.4936	24	26.301	M	331	28793
1086	108402	MRTMRA55D23C774I	42.5463	6.5474	1.71895	9.37441	15.4674	26.9172	10.1587	63	48.542	59.5417	51.4936	24	26.301	M	1334	28793
1086	108402	LCCMCH76T54D612G	39.7395	7.88889	2.58413	5.06222	20.8936	19.7855	10.9474	42	46.7414	59.5417	51.4936	24	26.301	F	643	28793
1086	108402	MNCDTL63A65A390P	20.7924	2.9254	1.49136	8.78791	14.3635	13.1295	11.8776	55	51.9947	59.5417	51.4936	24	26.301	F	1489	28793
1086	108402	PRSLCU56D59F656E	17.5859	1.90102	1.25321	15.2681	10.834	17.9693	13.7816	62	51.3766	59.5417	51.4936	24	26.301	F	1137	28793
1086	108403	MNCGRG54D11A390U	23.46	7.29068	0.673602	2.42424	31.5853	5.46972	3.831	64	53.715	60.6316	50.9887	19	24.9123	M	930	22045
1086	108403	NDRFST52P09A390T	18.549	2.11058	1.3585	13.3213	11.5639	14.6539	10.6485	66	50.6901	60.6316	50.9887	19	24.9123	M	1513	22045
1086	108403	LCHMRC58D19A390I	23.8267	3.2595	1.28674	36.124	13.8623	11.0987	6.7963	60	49.2376	60.6316	50.9887	19	24.9123	M	1502	22045
1086	108403	BRRGPP58E23F679G	15.6764	1.32279	0.974187	11.7208	8.59034	17.7657	18.7879	60	52.4846	60.6316	50.9887	19	24.9123	M	1426	22045
1086	108403	NNNCRI50R24H703E	2.28129	0.218431	3.55096	10.9091	9.5749	25.4908	14.4575	68	45.1689	60.6316	50.9887	19	24.9123	M	984	22045
1086	108403	MROSNN67R43A390Z	21.647	2.3704	1.00365	10.6987	11.1804	17.2908	6.08929	51	46.1904	60.6316	50.9887	19	24.9123	F	1494	22045
1086	108403	STLMSM58C02A390P	20.756	3.11384	0.869231	4.47557	15.0727	12.5193	5.77073	60	52.5862	60.6316	50.9887	19	24.9123	M	1101	22045
1086	108403	RCHLRA50H55A390H	291.151	57.0195	1.81116	4.79132	19.8305	17.7266	5.6064	68	48.6966	60.6316	50.9887	19	24.9123	F	157	22045
1086	108403	TRZSRG58E04A390M	20.2244	2.22863	0.973683	18.0895	11.2178	9.8448	9.526	60	55.4621	60.6316	50.9887	19	24.9123	M	1467	22045
1086	108403	PNNNRC71M16D077J	22.8619	3.16179	3.34321	13.3875	13.9508	14.5045	20.2079	47	54.2741	60.6316	50.9887	19	24.9123	M	1351	22045
1086	108403	BLGCLD57M06A390B	17.6121	2.25084	0.806381	17.2691	12.8454	9.59376	11.3136	61	54.3085	60.6316	50.9887	19	24.9123	M	1293	22045
1086	108403	RSSTZN63S47A390F	19.2466	2.06487	1.23839	11.1015	10.8203	13.8229	16.0359	55	54.2645	60.6316	50.9887	19	24.9123	F	1208	22045
1086	108403	CTAGNN51L17A390N	20.5671	2.66012	2.10766	4.88492	13.0688	20.728	9.28639	67	54.8933	60.6316	50.9887	19	24.9123	M	1489	22045
1086	108403	CSTDRN56A70F839H	15.8155	1.38312	2.33133	8.69565	8.8962	19.905	6.04496	62	51.8676	60.6316	50.9887	19	24.9123	F	1056	22045
1086	108403	RTLCST55B05D612P	14.5835	2.53285	1.72376	21.0278	17.5073	6.699	11.7714	63	53.4766	60.6316	50.9887	19	24.9123	M	866	22045
1086	108403	PRSMNL55T49A390T	21.4815	2.30926	2.47254	9.69631	10.9468	14.1361	14.3369	63	50.0209	60.6316	50.9887	19	24.9123	F	934	22045
1086	108403	GRGRSL56H42A390T	22.5983	2.7275	1.04771	7.71725	12.4807	9.22295	7.56352	62	46.3719	60.6316	50.9887	19	24.9123	F	911	22045
1086	108403	BSTCST63C47A390W	25.4273	4.29359	1.4437	9.50966	17.4112	17.4233	9.36689	55	48.0142	60.6316	50.9887	19	24.9123	F	1067	22045
1086	108403	MGGGLC58R16A851Q	18.7428	3.47182	1.15407	12.7934	18.6297	15.6927	6.45124	60	49.3007	60.6316	50.9887	19	24.9123	M	1296	22045
1086	108404	RNDLEI56D10C774P	14.0536	2.63314	2.14049	9.6151	19.334	16.4411	6.85285	62	51.6288	57.3333	52.2581	12	27.5414	M	1457	13626
1086	108404	TSTGNI55A31C774H	20.9025	2.16478	1.23996	41.6798	10.6614	13.2074	4.78432	63	53.0254	57.3333	52.2581	12	27.5414	M	1455	13626
1086	108404	CRDDVD52A27F628R	31.6543	7.93568	4.2987	10.3182	26.0285	12.3425	5.53213	66	53.179	57.3333	52.2581	12	27.5414	M	1408	13626
1086	108404	GMBMRA58L26A390C	19.5655	2.88943	3.84655	24.4633	14.8962	14.9254	10.9708	60	52.2364	57.3333	52.2581	12	27.5414	M	1165	13626
1086	108404	VNNPLA58T29F628F	26.3758	2.63279	4.8333	37.6133	10.2899	32.9176	7.98711	60	53.6362	57.3333	52.2581	12	27.5414	M	1454	13626
1086	108404	FRCGRE57L23C745S	32.315	10.2139	4.1457	7.66265	32.1649	18.9603	11.3332	61	50.9786	57.3333	52.2581	12	27.5414	M	1185	13626
1086	108404	TRGLGU53S20H501N	15.6182	2.01083	3.30469		14.0449	20.9297	17.0742	65	45.6294	57.3333	52.2581	12	27.5414	M	45	13626
1086	108404	RDESLV77E50A390P	37.063	4.74586	3.5453	8.26067	13.3002	30.2016	7.79507	41	50.6867	57.3333	52.2581	12	27.5414	F	1168	13626
1086	108404	MRNVNT84C60C309Y	39.0226	7.97461	3.02771	6.78733	21.0812	16.1084	10.7763	34	53.7434	57.3333	52.2581	12	27.5414	F	689	13626
1086	108404	FRCCRD51H04G478Z	32.2324	9.33274	3.23163	15.9436	29.7868	16.243	7.79305	67	52.5404	57.3333	52.2581	12	27.5414	M	1117	13626
1086	108404	PPNLNL57B68I991H	18.2216	3.02422	1.11455	10.7502	16.9282	17.015	6.14452	61	50.6878	57.3333	52.2581	12	27.5414	F	1125	13626
1086	108404	MEILNE70T54F592X	27.1748	3.56017	3.4583	5.01227	13.7989	15.0177	6.69946	48	53.3647	57.3333	52.2581	12	27.5414	F	1358	13626
1086	108405	RCCMLL62E61G879X	27.8378	3.87853	2.94148	15.6283	14.3069	18.9831	14.4285	56	51.4226	56	51.6669	7	26.5826	F	1207	9658
1086	108405	DRNSRA82R49A390L	19.4054	2.8676	1.85225	6.59522	14.8217	13.6962	14.435	36	54.0499	56	51.6669	7	26.5826	F	1161	9658
1086	108405	SCCMRA54P12I480N	22.5168	3.14121	2.7347	21.878	14.2481	12.1556	18.3524	64	53.2347	56	51.6669	7	26.5826	M	1441	9658
1086	108405	NCCFRZ64L30A468W	24.1628	3.21019	2.59177	14.2596	13.5614	20.0398	13.1917	54	49.7925	56	51.6669	7	26.5826	M	1512	9658
1086	108405	CTNMNC68A56I991E	30.1054	3.92175	1.83043	11.3685	13.7794	18.0104	8.45389	50	47.5508	56	51.6669	7	26.5826	F	1445	9658
1086	108405	GNVFNC49C18A241N	18.745	2.31269	3.5897	10.8292	13.4852	19.8976	9.8775	69	53.1009	56	51.6669	7	26.5826	M	1508	9658
1086	108405	MSSGTN55T11A390B	24.6396	2.60251	1.96153	35.6612	10.7535	12.9892	7.24445	63	53.8711	56	51.6669	7	26.5826	M	1384	9658
1085	108501	PRTRRT64E41B243X	27.0795	4.74073	1.44358	28.6195	18.5236	16.0369	5.8898	54	51.1663	58.1818	53.1867	11	29.4784	F	1187	12939
1085	108501	RMBFBA57M15A390Q	15.5372	2.51655	2.52997	4.19863	16.7654	20.8294	8.405	61	55.5126	58.1818	53.1867	11	29.4784	M	1318	12939
1085	108501	LLLMSM53B09G451I	22.0744	2.42488	2.08296	18.0927	11.2319	14.2838	12.9511	65	53.3208	58.1818	53.1867	11	29.4784	M	1437	12939
1085	108501	CRRTZN60A65A390H	26.8864	4.30428	2.89902	10.8214	16.7343	14.3943	10.46	58	48.6504	58.1818	53.1867	11	29.4784	F	1399	12939
1085	108501	GRFMLE53B02F656W	25.326	2.95466	1.81356	35.22	12.1244	20.5609	10.9333	65	51.811	58.1818	53.1867	11	29.4784	M	1433	12939
1085	108501	GRRMRZ59P15B269B	39.5708	5.61249	2.40651	14.4222	14.4598	24.5232	7.65543	59	58.58	58.1818	53.1867	11	29.4784	M	741	12939
1085	108501	PRZMNL55A53F656B	26.7574	4.33766	2.76353	7.77797	16.668	10.1461	9.69728	63	54.4363	58.1818	53.1867	11	29.4784	F	1286	12939
1085	108501	LBNGPP79H26L049Q	26.012	4.061	3.41115	12.4618	16.4019	8.47253	11.0724	39	52.7326	58.1818	53.1867	11	29.4784	M	55	12939
1085	108501	BNDMRZ52C60B243F	20.4443	3.4391	1.42536	15.9804	17.1315	17.9013	8.89709	66	56.0553	58.1818	53.1867	11	29.4784	F	1136	12939
1085	108501	DFRRFL73E10A509W	16.379	2.83689	2.47472	13.4519	17.9189	18.5116	7.49528	45	52.4778	58.1818	53.1867	11	29.4784	M	1477	12939
1085	108501	DMRNTN53C31D061X	22.6673	3.95509	2.66846	33.6722	18.1254	13.7626	8.89834	65	52.7542	58.1818	53.1867	11	29.4784	M	1470	12939
1085	108502	PRCPLA55S22L123X	37.9957	5.97382	0.87854	23.4043	16.137	12.1287	3.39506	63	47.164	58.3529	50.5953	17	24.3695	M	807	19743
1085	108502	SRBTMR54P41B243U	19.1251	2.93288	2.98818	12.2981	15.6955	18.3515	13.9213	64	51.645	58.3529	50.5953	17	24.3695	F	1361	19743
1085	108502	ZMPLFR56C01F656N	24.2734	3.46528	2.6801	13.6848	14.489	8.04325	12.7766	62	55.4156	58.3529	50.5953	17	24.3695	M	1468	19743
1085	108502	BCTFPP72C16F656P	26.456	5.29376	5.4214	16.9538	20.5446	12.3979	11.6361	46	50.3229	58.3529	50.5953	17	24.3695	M	1164	19743
1085	108502	BNGMHL74L21Z112W	165.147	27.0492	2.36399	12.2015	16.7388	12.9109	11.538	44	55.158	58.3529	50.5953	17	24.3695	M	234	19743
1085	108502	RSPFNC59P22F656Y	24.667	3.78901	3.52946	5.20084	15.6323	14.303	14.4322	59	49.6112	58.3529	50.5953	17	24.3695	M	1519	19743
1085	108502	BNDLCU57B62L123D	30.5485	3.36429	1.86808	19.8005	11.1552	20.4909	7.1119	61	45.9153	58.3529	50.5953	17	24.3695	F	1434	19743
1085	108502	BRGCRL57L24A390B	23.7446	4.06637	3.35938	28.2421	17.3688	18.7874	19.4082	61	52.7812	58.3529	50.5953	17	24.3695	M	1199	19743
1085	108502	CSNPLA58C16A390R	18.857	2.73195	2.29505	24.7798	14.5674	5.4055	4.83289	60	48.8873	58.3529	50.5953	17	24.3695	M	360	19743
1085	108502	SLVRSR55B62F656S	26.0536	4.41137	1.8816	14.7724	17.3341	19.0145	20.5313	63	48.2189	58.3529	50.5953	17	24.3695	F	1060	19743
1085	108502	SBNGLC71C24C129A	21.003	3.17884	2.19822	5.88363	15.4174	8.8243	10.6538	47	54.4897	58.3529	50.5953	17	24.3695	M	1479	19743
1085	108502	PCRLNS70A27C259C	32.067	4.87993	2.52776	9.65189	15.6386	21.9364	9.26152	48	49.181	58.3529	50.5953	17	24.3695	M	1524	19743
1085	108502	BLDLFA57B10A390D	37.2118	5.13788	1.53921	17.1443	14.2662	11.3256	11.4033	61	46.5521	58.3529	50.5953	17	24.3695	M	415	19743
1085	108502	GTAFBL64D46A390J	30.2735	5.87539	4.93441	9.08747	20.6085	11.4784	12.6563	54	47.8787	58.3529	50.5953	17	24.3695	F	1501	19743
1085	108502	MRTSRG52A30F656L	16.5003	2.70634	3.6753	16.3374	16.9064	10.4396	23.3983	66	50.9704	58.3529	50.5953	17	24.3695	M	1444	19743
1085	108502	LBRCRF49A26H981W	2.36872	0.22567	2.08505	9.03955	9.52709	32.5684	8.98148	69	47.8366	58.3529	50.5953	17	24.3695	M	1291	19743
1085	108502	BFFMRA54C14F656G	29.2926	5.69182	4.87556	6.38511	19.8186	10.0934	24.6346	64	52.6094	58.3529	50.5953	17	24.3695	M	1483	19743
1085	108503	BSTCRD52C06H901E	12.1767	0.991786		69.5652	9.14286	43.4286	5.71429	66	52.9779	60.2632	51.9798	19	27.2563	M	18	21464
1085	108503	GLZVTI54L12B555V	14.5875	1.45751	1.03429	7.76291	10.0051	8.51461	4.13198	64	55.1813	60.2632	51.9798	19	27.2563	M	1355	21464
1085	108503	NRDVTR48R15H901H	6.74681	0.633988	0.84231	24.0102	9.46655	8.85054	16.6828	70	54.0904	60.2632	51.9798	19	27.2563	M	1513	21464
1085	108503	STCNCA59L50Z129E	42.1565	4.52915	1.4401	26.2616	10.933	10.4913	7.38263	59	50.5022	60.2632	51.9798	19	27.2563	F	631	21464
1085	108503	NMKKRM63A61Z224A	64.4008	5.85207	2.09963	19.761	9.42828	20.1824	11.1119	55	50.4459	60.2632	51.9798	19	27.2563	F	618	21464
1085	108503	MLCPPL75C45F861H	20.084	3.301	1.2744	14.5903	16.7964	11.9997	9.17156	43	52.6768	60.2632	51.9798	19	27.2563	F	1470	21464
1085	108503	TDSRNN57B57F656F	26.5619	3.19542	1.51283	33.6187	12.2938	13.2642	8.06286	61	49.0365	60.2632	51.9798	19	27.2563	F	1467	21464
1085	108503	MGNLCU63T13B506T	18.6346	2.46858	2.49212	10.844	13.6335	8.80717	6.69901	55	51.7565	60.2632	51.9798	19	27.2563	M	1450	21464
1085	108503	NLDLCU63B48F656Z	13.1376	2.73515	3.07083	10.7186	21.103	10.2749	12.4517	55	50.0714	60.2632	51.9798	19	27.2563	F	1409	21464
1085	108503	NRESVS51A18H501R	17.1395	1.97886	1.53487	49.2067	11.726	23.0602	3.78445	67	51.8089	60.2632	51.9798	19	27.2563	M	1497	21464
1085	108503	BNLMTN74S59H901N	16.2974	2.7764	4.41098	13.6054	17.3046	19.0233	14.0483	44	50.6367	60.2632	51.9798	19	27.2563	F	1243	21464
1085	108503	MSNLND54H54H901K	22.4208	2.74575	1.59197	8.30584	12.3391	21.4731	9.10348	64	52.7283	60.2632	51.9798	19	27.2563	F	1482	21464
1085	108503	CCCVTR51L04E625V	16.0485	3.62841	6.0333	27.0309	23.2947	14.3183	20.1335	67	56.0839	60.2632	51.9798	19	27.2563	M	931	21464
1085	108503	PLULNG51R52Z600K	13.125	1.63966	2.74056	15.1636	12.6943	7.72614	8.03151	67	52.3653	60.2632	51.9798	19	27.2563	F	1455	21464
1085	108503	SLVMRA62T43F656F	33.9428	4.21966	1.55369	5.1677	12.698	16.8763	9.48802	56	47.2743	60.2632	51.9798	19	27.2563	F	1479	21464
1085	108503	BRGSFN62A26H901J	22.3709	3.74968	3.56152	23.0453	16.9665	12.0192	8.91239	56	55.5737	60.2632	51.9798	19	27.2563	M	1482	21464
1085	108503	CMCLRA52T60H901B	18.5801	3.22385	3.28388	12.7412	17.8117	10.5912	11.2235	66	53.5124	60.2632	51.9798	19	27.2563	F	1310	21464
1085	108503	NLDRLN53D46H901M	15.2148	1.09459			8.69565			65	49.1639	60.2632	51.9798	19	27.2563	F	13	21464
1085	108503	ZPPPLA53T45F205A	18.208	2.34033	2.25791	21.0526	13.0218	21.8781	14.1756	65	53.0656	60.2632	51.9798	19	27.2563	F	641	21464
1085	108504	NCNGNN49M09H901K	21.4015	3.5021	2.3474	7.8722	17.1761	14.7823	18.7457	69	51.4312	61	51.7906	17	26.5043	M	1448	20600
1085	108504	RNTMRA53T09C112K	18.4484	1.72276	3.19607	18.9937	9.63445	16.0925	12.9335	65	50.9561	61	51.7906	17	26.5043	M	1429	20600
1085	108504	GNNSFN59P18G552K	43.9057	6.54102	3.7244	4.91703	15.2787	9.85471	8.24712	59	48.2666	61	51.7906	17	26.5043	M	330	20600
1085	108504	PGGFBA55E15H222L	25.3362	2.28434	3.69835	31.1053	9.14812	12.1204	13.9835	63	53.1967	61	51.7906	17	26.5043	M	1450	20600
1085	108504	SPNLSN55C26M059G	4.06709	0.81027	5.09613	4.00902	20.4441	8.57478	11.576	63	49.9597	61	51.7906	17	26.5043	M	1469	20600
1085	108504	FCIMRA58D12D583P	20.1227	3.18501	2.97275	12.2951	16.1902	16.9466	12.5606	60	54.3659	61	51.7906	17	26.5043	M	1427	20600
1085	108504	PRGMSM61E07E693S	26.6256	2.72672	2.41543	10.7196	10.5076	12.6505	12.9155	57	48.5411	61	51.7906	17	26.5043	M	693	20600
1085	108504	GRFFNC52D11L123L	24.0446	4.16348	1.20468	3.46344	17.7544	24.9672	4.8137	66	53.549	61	51.7906	17	26.5043	M	1458	20600
1085	108504	GBBCRL52E14I510Q	25.1148	2.98693	3.27761	14.9399	12.0423	15.2015	11.7866	66	51.898	61	51.7906	17	26.5043	M	1434	20600
1085	108504	GRGMRA54A19F656R	17.8223	2.02748	1.90408	33.5368	11.6113	12.5889	18.338	64	50.9333	61	51.7906	17	26.5043	M	1356	20600
1085	108504	CNNFRZ54M20L123E	17.3171	5.37606	4.49767	13.4567	31.4039	14.8419	9.57515	64	53.3687	61	51.7906	17	26.5043	M	1468	20600
1085	108504	PLAPLA55S50G552V	28.8363	2.19001	2.45831	8.88764	7.90796	13.2659	15.6664	63	50.118	61	51.7906	17	26.5043	F	1469	20600
1085	108504	RNTCLN85B53F656A	23.1478	4.11587	2.3633	13.3017	18.5294	9.34363	19.2804	33	54.275	61	51.7906	17	26.5043	F	1068	20600
1085	108504	TTNSFN61B08D612A	50.8359	7.13915	4.19922	15.7051	14.3736	12.5927	9.89809	57	49.0434	61	51.7906	17	26.5043	M	818	20600
1085	108504	BRNSFN61L43C774R	27.7619	2.76815	2.06211	5.48873	10.6952	11.3784	7.73786	57	49.8149	61	51.7906	17	26.5043	F	1031	20600
1085	108504	FVLNGL50L23E693I	13.6386	2.20502	2.47363	18.023	16.4965	9.867	19.2849	68	56.9185	61	51.7906	17	26.5043	M	946	20600
1085	108504	RTNSMN55C01A390G	21.3922	4.85852	2.62541	2.66586	23.3411	9.77956	8.96657	63	51.1647	61	51.7906	17	26.5043	M	1306	20600
1095	109101	GLLGPP53M49C858C	9.20645	1.64122	2.48593	5.64263	18.7626	22.8278	9.65626	65	52.9863	59.2381	54.6322	21	32.0218	F	1420	26009
1095	109101	CSTLFA53C18D948T	14.0206	2.51756	2.45294	14.0806	18.0293	20.7469	7.82874	65	56.6115	59.2381	54.6322	21	32.0218	M	1452	26009
1095	109101	FRNDRA54A06D656C	20.2887	3.74987	2.36772	6.94615	18.7537	25.3267	8.17153	64	57.2518	59.2381	54.6322	21	32.0218	M	1445	26009
1095	109101	SLVSFN73D24I726B	27.109	4.92026	1.87559	8.80054	18.6251	24.6797	11.3908	45	52.08	59.2381	54.6322	21	32.0218	M	1473	26009
1095	109101	TGNSRG56S07G687K	23.9725	2.99985	3.67472	14.5732	12.827	23.5879	7.33696	62	52.6128	59.2381	54.6322	21	32.0218	M	1420	26009
1095	109101	SCHPQL50A05L124I	13.1471	2.68561	1.7277	11.1986	20.51	13.8645	6.5713	68	56.5114	59.2381	54.6322	21	32.0218	M	641	26009
1095	109101	LBRSFN61T68G113W	25.5016	3.22737	1.97434	10.9689	12.8631	24.9242	4.9173	57	50.7223	59.2381	54.6322	21	32.0218	F	1456	26009
1095	109101	GLNLDR48E05H501K	8.70021	1.08137	2.06696	10.1006	12.4451	14.8359	7.49129	70	55.8219	59.2381	54.6322	21	32.0218	M	1235	26009
1095	109101	TRDLRA74M57G702Q	18.621	3.01142	1.08864	10.4902	16.7948	24.232	7.13923	44	53.4985	59.2381	54.6322	21	32.0218	F	1486	26009
1095	109101	CHLLCN60R65F032X	16.7767	2.60446	1.50404	11.4943	16.0373	20.3561	5.58071	58	54.8417	59.2381	54.6322	21	32.0218	F	1226	26009
1095	109101	BCCCLN53L27D948I	9.89263	1.98927	2.72962	10.2526	20.3871	7.81193	5.82011	65	53.4862	59.2381	54.6322	21	32.0218	M	1027	26009
1095	109101	GCBMLE65P53F351L	24.2434	3.45498	1.14453	7.3694	14.7765	16.1863	7.78249	53	51.511	59.2381	54.6322	21	32.0218	F	1130	26009
1095	109101	QRCMCL57B04D948C	17.5319	3.21878	1.23304	14.6552	18.6229	16.5256	7.49768	61	55.6559	59.2381	54.6322	21	32.0218	M	1464	26009
1095	109101	NREFNC48C09D656Y	17.9465	3.54535	3.60986	15.5718	19.9533	17.1232	13.0728	70	58.171	59.2381	54.6322	21	32.0218	M	1448	26009
1095	109101	BNFBNL56B56D451K	28.604	4.97522	1.99403	4.40398	17.678	16.6329	7.01286	62	56.0049	59.2381	54.6322	21	32.0218	F	1153	26009
1095	109101	QNAMRA54M01E955O	31.5168	6.23566	2.28995	8.2453	20.0931	13.9481	11.569	64	55.6103	59.2381	54.6322	21	32.0218	M	1153	26009
1095	109101	VGNDTL52M46D948H	23.1125	3.21878	1.00403	12.7554	14.0867	25.1046	5.39613	66	55.0447	59.2381	54.6322	21	32.0218	F	1453	26009
1095	109101	VGTRCR77R21L750H	21.5582	4.77529	2.72437	7.73881	22.4134	15.65	7.35807	41	55.0622	59.2381	54.6322	21	32.0218	M	1314	26009
1095	109101	BRNNDR56E23H449W	28.161	3.42088	2.11917	18.0132	12.5191	23.466	5.48742	62	54.5869	59.2381	54.6322	21	32.0218	M	1452	26009
1095	109101	MNGGNN53D07C847L	14.7467	2.58376	1.94135	10.1787	17.5972	17.7587	11.6763	65	57.3612	59.2381	54.6322	21	32.0218	M	966	26009
1095	109101	RSNMRC81D12E202L	160.413	22.9816	2.63785	8.71925	14.9006	15.7948	11.1451	37	54.3468	59.2381	54.6322	21	32.0218	M	195	26009
1095	109102	PNZLND80L51A006N	22.0915	2.86919	3.31765	10.7873	13.3727	21.492	11.6249	38	57.4168	60.7778	55.649	9	34.5543	F	815	8580
1095	109102	NGRSFN55A43F677W	22.6001	3.94101	1.4853	5.04732	17.8058	25.0118	5.89214	63	53.4931	60.7778	55.649	9	34.5543	F	1302	8580
1095	109102	FBBVIO54H18F677K	7.9172	1.5316	1.91716	8.77915	19.5932	22.6887	4.08111	64	54.9739	60.7778	55.649	9	34.5543	M	795	8580
1095	109102	RNDRNZ58A19F032S	17.4043	2.91844	0.763992	21.6949	19.6701	24.7688	4.58163	60	52.7773	60.7778	55.649	9	34.5543	M	818	8580
1095	109102	NNCFNC54B02F032X	18.9609	3.87916	1.24621	15.4486	20.6462	25.2863	6.50409	64	55.6741	60.7778	55.649	9	34.5543	M	1446	8580
1095	109102	LSAMSM53A16F032C	16.7514	1.96495	1.19586	18.7142	11.9169	18.2513	4.20182	65	58.9619	60.7778	55.649	9	34.5543	M	906	8580
1095	109102	GRLMSM55E29I726I	27.3448	4.98068	2.25836	11.9482	19.2766	21.1533	4.54835	63	56.8523	60.7778	55.649	9	34.5543	M	927	8580
1095	109102	FVZMRZ53S02F032T	15.774	2.47552	1.05534	9.39002	15.7775	15.011	8.09114	65	56.1492	60.7778	55.649	9	34.5543	M	922	8580
1095	109102	MGNMRA53B46C147S	17.7645	2.31442	2.28594	11.5644	13.1222	25.9844	6.51663	65	56.8696	60.7778	55.649	9	34.5543	F	649	8580
1092	109201	BLMFNZ50H24G088Y	1.64329	0.153878	1.10961	5.40541	9.36401	32.5846	5.11502	68	58.176	62.6957	56.3799	23	34.8431	M	1462	27424
1092	109201	CNTFRN52C18B602P	12.4674	1.54235	1.06536	19.2668	12.5388	12.7425	4.09718	66	58.442	62.6957	56.3799	23	34.8431	M	1034	27424
1092	109201	TLNRTF64A14F207I	13.8228	1.96774	0.710495	4.1517	14.7451	5.47247	2.94348	54	54.9841	62.6957	56.3799	23	34.8431	M	1052	27424
1092	109201	PSNMNL55M50I726M	14.4111	2.90084	1.18661	7.94702	20.3782	16.9989	6.08115	63	56.6199	62.6957	56.3799	23	34.8431	F	1111	27424
1092	109201	NNLPLA53P57C104E	9.98478	1.6512	1.6156	18.1384	17.2111	15.645	5.22048	65	55.82	62.6957	56.3799	23	34.8431	F	1273	27424
1092	109201	DMRMRA55P11L140H	11.9166	2.27712	1.75188	24.5781	19.3292	20.2088	6.19618	63	57.095	62.6957	56.3799	23	34.8431	M	1458	27424
1092	109201	FDRMRA51R29C782R	28.5122	5.70663	3.29402	10.6305	20.4057	20.8045	4.84369	67	57.5631	62.6957	56.3799	23	34.8431	M	1197	27424
1092	109201	BRRFNC55D14E206H	17.9089	3.5666	5.54266	5.9215	20.2884	26.0068	10.5911	63	57.6176	62.6957	56.3799	23	34.8431	M	1501	27424
1092	109201	SPNFRZ56H49G088Y	13.7911	1.35858	2.6225	24.726	10.0625	24.0547	10.0469	62	53.1319	62.6957	56.3799	23	34.8431	F	1373	27424
1092	109201	CSSMRM63D52F207Z	35.374	5.13369	0.741555	12.973	15.5354	18.2355	3.95372	55	47.2063	62.6957	56.3799	23	34.8431	F	1377	27424
1092	109201	FRNNDR59P15L219I	13.2166	2.56801	2.34871	4.99376	19.6013	12.7545	13.3531	59	52.4052	62.6957	56.3799	23	34.8431	M	620	27424
1092	109201	FNLFNC52B18E978N	21.4098	3.43517	1.52843	28.4938	16.5556	11.0447	2.88736	66	56.748	62.6957	56.3799	23	34.8431	M	1486	27424
1092	109201	BRRLNZ51D18D612Q	24.6193	2.35754	0.850252	45.1879	9.68256	13.9776	5.74564	67	59.3274	62.6957	56.3799	23	34.8431	M	947	27424
1092	109201	MRTMRN55T61F132D	1.4822	0.395701	0.904977	5.97015	26.6968	9.35143	2.71493	63	55.5453	62.6957	56.3799	23	34.8431	F	551	27424
1092	109201	PFFMNC62S52G088Y	25.9819	4.22274	1.95852	3.96007	16.6654	25.0964	5.33745	56	52.8708	62.6957	56.3799	23	34.8431	F	942	27424
1092	109201	PRMSLV55L70F656V	2.89715	0.238018	2.74992	33.2705	8.21561	14.478	5.29213	63	59.8777	62.6957	56.3799	23	34.8431	F	1170	27424
1092	109201	SCLCSR63A12E914F	17.6391	2.15351	2.01391	3.75865	12.3084	19.9499	3.41981	55	57.2146	62.6957	56.3799	23	34.8431	M	1406	27424
1092	109201	VRDLGN55P70F437G	17.6948	2.99914	2.02721	19.4668	17.9194	17.7761	11.8443	63	55.1677	62.6957	56.3799	23	34.8431	F	1306	27424
1092	109201	GLOSRG50H05G088Q	16.0347	2.44121	2.41339	26.8873	15.4186	27.5519	12.4735	68	58.2754	62.6957	56.3799	23	34.8431	M	1385	27424
1092	109201	NBLCRL50A29C351T	22.4626	3.24976	4.76921	2.74696	14.9362	13.1845	8.11941	68	57.263	62.6957	56.3799	23	34.8431	M	1184	27424
1092	109201	BRRNTN61P03A509V	8.61121	1.32761	3.4489	10.0756	15.9969	27.2026	7.6908	57	52.8909	62.6957	56.3799	23	34.8431	M	1458	27424
1092	109201	SCHRND52D14E348H	15.601	0.92872	1.21812	8.55412	6.72124	22.1853	12.2416	66	59.2388	62.6957	56.3799	23	34.8431	M	992	27424
1092	109201	LNZVLR53E13E202Z	19.383	4.07814	1.90908	18.9792	21.5275	15.3896	4.66594	65	55.5062	62.6957	56.3799	23	34.8431	M	1139	27424
1092	109202	RLATZN59P48H501N	18.7062	2.53868	1.2113	7.27686	14.1046	20.5598	7.71948	59	50.595	62.7857	57.5324	14	36.7681	F	903	13072
1092	109202	LZULRA58H68C773E	17.584	3.98014	2.13643	7.85855	23.8162	16.0008	3.62026	60	57.608	62.7857	57.5324	14	36.7681	F	1206	13072
1092	109202	SLVCRL58S13E875I	12.9988	2.39432	1.99736	11.7962	18.5319	15.7439	6.33706	60	57.4136	62.7857	57.5324	14	36.7681	M	1219	13072
1092	109202	PSTMRA51M15B497H	12.7249	1.83463	1.18614	10.9529	15.047	25.0105	10.3363	67	53.3744	62.7857	57.5324	14	36.7681	M	341	13072
1092	109202	BRNGFR51P21H501I	8.41462	1.56117	2.03186	11.3081	19.1485	11.0427	4.46408	67	61.6413	62.7857	57.5324	14	36.7681	M	700	13072
1092	109202	LDNCRL54M26H501Q	17.3311	3.26367	2.34689	5.34224	19.2848	29.8936	8.08137	64	56.8503	62.7857	57.5324	14	36.7681	M	695	13072
1092	109202	GGLPDL55C02E202W	28.7338	4.34616	1.13401	10.1787	15.866	13.9528	6.39665	63	56.0565	62.7857	57.5324	14	36.7681	M	473	13072
1092	109202	MZZMRA58D01F592Q	19.6597	2.75655	2.05293	4.97738	14.1379	17.7664	7.81521	60	55.4409	62.7857	57.5324	14	36.7681	M	1360	13072
1092	109202	CRTTSC57D50E506E	13.5893	1.86883	3.61074	2.15166	14.0914	25.3512	5.41611	61	57.5144	62.7857	57.5324	14	36.7681	F	1004	13072
1092	109202	PLASFN60S08G716O	17.4733	2.39209	1.7376	47.0246	14.1029	15.8127	3.95318	58	56.9964	62.7857	57.5324	14	36.7681	M	1083	13072
1092	109202	LZZMGS55L44E590D	14.2718	2.90645	2.24813	6.2201	20.6527	21.8828	8.54711	63	56.6032	62.7857	57.5324	14	36.7681	F	1070	13072
1092	109202	CPPMSM55B11I841F	13.2055	4.29475	3.34686	5.67376	33.3048	14.7696	9.0565	63	60.5211	62.7857	57.5324	14	36.7681	M	1074	13072
1092	109202	BRTMSM50S27I504L	18.8011	4.4299	4.75517	5.54855	23.9874	11.0609	6.12196	68	60.7385	62.7857	57.5324	14	36.7681	M	1139	13072
1092	109202	PLLSVN52P06E202C	24.4234	5.84933	2.72661	2.83807	24.3556	17.4821	4.11097	66	59.8029	62.7857	57.5324	14	36.7681	M	805	13072
1095	109301	FRMMRC57A27C085E	18.6526	2.14707	1.44955	8.52496	11.7456	10.2933	2.39098	61	55.8261	59	55.1087	16	32.8738	M	1069	14871
1095	109301	PLLRSR53P57H417J	19.3395	3.25615	1.65663	12.7305	16.9288	7.91808	8.40371	65	59.2195	59	55.1087	16	32.8738	F	896	14871
1095	109301	LZZSLV64T63C147I	18.076	4.57635	1.31045	3.89965	25.7433	10.8867	6.35694	54	60.2872	59	55.1087	16	32.8738	F	1036	14871
1095	109301	MGNFNC55D20A369D	15.6723	3.30438	3.23595	27.8205	21.1236	13.7498	3.58519	63	55.9791	59	55.1087	16	32.8738	M	1102	14871
1095	109301	ZMPPLA79B06C662W	13.8445	1.9692	3.60007	14.3885	14.4003	13.1589	11.6692	39	54.8264	59	55.1087	16	32.8738	M	135	14871
1095	109301	SCRPLA69S67E202K	21.104	3.866	1.67646	14.5215	19.9358	10.3874	5.60603	49	58.2295	59	55.1087	16	32.8738	F	10	14871
1095	109301	CLMMRZ52R29B832X	17.5114	3.72589	3.6667	1.38552	21.452	18.9807	13.48	66	56.0421	59	55.1087	16	32.8738	M	1247	14871
1095	109301	NLDLTT53H55I726T	1.75304	0.28206	2.53614	38.835	17.0284	12.4995	5.43459	65	49.6291	59	55.1087	16	32.8738	F	775	14871
1095	109301	CFFRNO55S51G547T	21.1229	3.4081	4.25213	6.89754	16.7559	15.8538	7.14309	63	54.0899	59	55.1087	16	32.8738	F	857	14871
1095	109301	LZZFNC51L12C782F	17.9207	3.66623	2.55853	10.3978	20.8713	11.6127	6.62629	67	52.7591	59	55.1087	16	32.8738	M	1026	14871
1095	109301	PRNMGR53P57C085T	24.9513	5.05075	2.03517	10.0155	20.5027	11.9481	6.96243	65	50.666	59	55.1087	16	32.8738	F	1214	14871
1095	109301	GVNNDR54S13C782G	17.4928	3.11357	3.54591	4.89375	17.9888	12.2126	7.87591	64	54.6742	59	55.1087	16	32.8738	M	1352	14871
1095	109301	TRMGPP55C18D976G	18.5432	2.66086	1.88042	17.6205	14.4254	8.64441	3.63195	63	55.3801	59	55.1087	16	32.8738	M	1128	14871
1095	109301	TSSNRC61T51C085W	16.0555	1.56882	0.966413	18.5491	9.97429	14.8174	2.78806	57	51.0837	59	55.1087	16	32.8738	F	1085	14871
1095	109301	FBBFNZ53E04H417C	13.0672	3.0572	1.16222	7.26496	23.5287	9.19328	3.00946	65	57.3648	59	55.1087	16	32.8738	M	1026	14871
1095	109301	SMNSRA80B48E202W	19.3533	3.86664	2.45579	9.90845	20.8108	15.1365	14.7411	38	55.7257	59	55.1087	16	32.8738	F	913	14871
1095	109401	DCCDNL52L24E202O	19.0666	4.56355	0.505844	4.95397	24.1115	16.4445	4.80556	66	53.3455	60.1579	52.9424	19	28.361	M	1501	22887
1095	109401	RSSCLN50T63L323U	20.0525	3.08174	1.68259	5.43565	15.5734	22.791	5.77704	68	49.4734	60.1579	52.9424	19	28.361	F	1185	22887
1095	109401	SNSMLE53B22E202Q	16.9584	2.40774	1.32484	11.4422	14.2635	14.7155	3.54808	65	53.5775	60.1579	52.9424	19	28.361	M	1510	22887
1095	109401	MRNGLI81P64G088P	20.4271	2.33855	1.64519	6.8061	11.7492	10.4568	8.90739	37	55.437	60.1579	52.9424	19	28.361	F	843	22887
1095	109401	SRFNTN55D14E202B	24.9116	5.76617	1.83252	9.42982	23.2611	15.2562	9.1359	63	52.94	60.1579	52.9424	19	28.361	M	1511	22887
1095	109401	NSNCST68R65H501F	21.7793	3.72174	1.39015	4.33161	17.2383	12.5754	11.5437	50	50.3476	60.1579	52.9424	19	28.361	F	1509	22887
1095	109401	BRCLGU58M28I726O	13.6349	2.5145	2.73953	1.44344	18.495	13.3614	13.4785	60	56.9737	60.1579	52.9424	19	28.361	M	619	22887
1095	109401	NTYSLL60H53C726U	22.607	4.12984	2.46926	17.2043	18.357	15.166	17.8465	58	52.938	60.1579	52.9424	19	28.361	F	238	22887
1095	109401	CSNMCL53A45A369J	20.6657	3.2274	0.496437	11.5281	15.7894	22.6534	3.44272	65	50.1609	60.1579	52.9424	19	28.361	F	1391	22887
1095	109401	MLSMRZ53E15H449K	10.8408	2.55061	1.59408	5.20043	23.6434	10.3414	8.34962	65	57.284	60.1579	52.9424	19	28.361	M	1504	22887
1095	109401	BLLMRA56L30E202Y	17.001	3.5643	0.71495	17.5241	21.1595	19.2361	3.32722	62	54.1947	60.1579	52.9424	19	28.361	M	1503	22887
1095	109401	BRLLSN49A25E202B	12.3344	3.24095	1.82723	10.7383	26.6027	10.9709	4.06841	69	56.3357	60.1579	52.9424	19	28.361	M	1018	22887
1095	109401	RSSRCR53L06I504M	13.9738	2.52672	1.2975	1.91767	18.6058	16.99	3.11103	65	55.0819	60.1579	52.9424	19	28.361	M	1057	22887
1095	109401	SNTSFN57B51G088M	15.9162	2.44327	1.18542	15.3512	15.3509	17.2204	4.75912	61	56.2194	60.1579	52.9424	19	28.361	F	1151	22887
1095	109401	CCRNDR56M09E202U	19.5735	3.53204	1.54335	15.9574	18.371	12.1451	10.552	62	55.0238	60.1579	52.9424	19	28.361	M	1072	22887
1095	109401	CLBMLN65M25E202I	20.5541	3.53062	1.4424	12.3039	17.4046	15.904	4.13654	53	49.4528	60.1579	52.9424	19	28.361	M	1514	22887
1095	109401	SPRTZN53L71C782T	16.987	1.88483	0.993962	7.78443	11.1126	16.6003	6.78255	65	51.7384	60.1579	52.9424	19	28.361	F	1083	22887
1095	109401	DNLBNT60D10I393P	20.1121	4.64899	2.7911	7.28113	23.9864	12.3604	8.53477	58	54.9802	60.1579	52.9424	19	28.361	M	1160	22887
1095	109401	BRDPRZ67E62E625S	22.3835	3.33626	1.48083	9.46259	15.0162	11.2266	11.3969	51	48.3448	60.1579	52.9424	19	28.361	F	1518	22887
1095	109402	DLFLNZ48S20E202D	2.61066	0.311954	4.36599		11.9492	12.4513	10.4932	70	50.0911	63.1765	53.6939	17	30.2763	M	953	17588
1095	109402	SNTGLI54E11E202U	30.5754	7.77257	2.13452	8.1448	26.1143	21.0207	7.38739	64	56.2813	63.1765	53.6939	17	30.2763	M	1171	17588
1095	109402	PRZCRL56A61H449B	22.0693	3.54759	1.05401	17.9826	16.5482	19.8653	2.76336	62	52.524	63.1765	53.6939	17	30.2763	F	1419	17588
1095	109402	BRTLRD54D23I726Y	17.3752	3.42102	3.27221	10.3038	19.9323	22.9016	23.261	64	54.9044	63.1765	53.6939	17	30.2763	M	1264	17588
1095	109402	MRNGDU50T22E202G	15.3476	1.40129	1.82939	12.9955	9.13037	23.7114	9.76528	68	54.1358	63.1765	53.6939	17	30.2763	M	1170	17588
1095	109402	GRFRGM54C26H490Y	14.924	2.49161	2.27697	5.65238	16.8466	9.24024	4.88785	64	53.2689	63.1765	53.6939	17	30.2763	M	1318	17588
1095	109402	CRLMCL52A60I930G	13.3441	2.97039	1.75103	20.0991	22.3136	15.9438	8.51803	66	57.565	63.1765	53.6939	17	30.2763	F	1171	17588
1095	109402	BLRFNC56T10E463D	25.1411	3.17938	2.14556	11.5494	12.6892	23.8759	7.80579	62	53.3429	63.1765	53.6939	17	30.2763	M	1467	17588
1095	109402	MCHSLV62L53E202X	20.3576	2.18122	0.773143	7.66942	10.9353	18.869	4.90663	56	48.9337	63.1765	53.6939	17	30.2763	F	1203	17588
1095	109402	VRCRLD55L24E202Z	14.6036	2.03581	2.03104	4.7768	14.1566	27.8212	4.76693	63	48.8672	63.1765	53.6939	17	30.2763	M	1083	17588
1095	109402	MSTNZE58C14I057B	23.1732	2.47797	0.332003	23.2558	10.8454	14.6714	8.3317	60	46.2058	63.1765	53.6939	17	30.2763	M	456	17588
1095	109402	MGNMSM55B18H449D	16.2273	2.39252	1.40337	7.84009	14.8019	17.355	7.77518	63	56.5967	63.1765	53.6939	17	30.2763	M	1519	17588
1095	109402	PCLCSM55R26D883L	16.2349	2.84714	2.08444	7.91618	17.6192	13.2845	7.37641	63	51.244	63.1765	53.6939	17	30.2763	M	911	17588
1095	109402	BRBPLA53A25C705W	16.5857	2.62533	1.82438	12.2324	15.8289	21.6125	3.65282	65	49.9398	63.1765	53.6939	17	30.2763	M	170	17588
1095	109402	MRDNCL70H14E202Z	18.9917	2.56724	1.49428	13.2683	13.5803	20.6394	10.1486	48	57.6932	63.1765	53.6939	17	30.2763	M	404	17588
1095	109402	PGNRCR49E20H449J	16.3157	2.49281	1.18095	23.3982	15.3247	18.905	10.0129	69	57.5838	63.1765	53.6939	17	30.2763	M	990	17588
1095	109402	BRCLSN51A18E202D	13.8983	2.14339	2.1709	15.885	15.457	23.8232	11.5495	67	52.9765	63.1765	53.6939	17	30.2763	M	919	17588
1095	109403	LVGLSN55B27G088R	10.6202	1.38317	1.46416	9.44882	13.3503	21.7869	6.80282	63	52.5064	62.95	53.1395	20	28.6635	M	1455	25337
1095	109403	PLTLSN57L60E202F	19.6299	3.98501	0.655255	10.987	20.6224	7.1514	6.2355	61	49.9002	62.95	53.1395	20	28.6635	F	1470	25337
1095	109403	BRGNPL56L66E202N	17.5047	3.00068	1.48559	19.2609	17.3212	11.1842	9.41429	62	52.7535	62.95	53.1395	20	28.6635	F	1513	25337
1095	109403	TVNNGL57S19G716F	22.248	6.19828	0.895782	10.0232	28.085	11.2445	4.4148	61	51.4514	62.95	53.1395	20	28.6635	M	1493	25337
1095	109403	PNCPLA53M63E202X	16.3701	3.21023	1.25039	15.5819	19.6791	11.6333	3.237	65	52.3411	62.95	53.1395	20	28.6635	F	681	25337
1095	109403	TRVLNE55C71E202Q	18.8438	3.07195	2.18515	23.2852	16.3858	9.3125	4.26877	63	53.8042	62.95	53.1395	20	28.6635	F	1378	25337
1095	109403	PDCPLA55M06E202R	27.3255	4.29297	2.0685	4.37119	15.8004	13.7994	6.51882	63	53.8325	62.95	53.1395	20	28.6635	M	1502	25337
1095	109403	TNNNGL52R18E202N	18.4382	3.90495	0.971992	28.2905	21.1939	9.14072	4.67427	66	52.0669	62.95	53.1395	20	28.6635	M	1310	25337
1095	109403	DNRCLD51C23F356T	18.8517	2.69746	2.19548	4.16667	14.3219	6.5159	4.82209	67	58.238	62.95	53.1395	20	28.6635	M	758	25337
1095	109403	NZZFLV70T43B157H	15.7842	2.69158	1.54486	7.85855	17.1679	7.84889	5.54821	48	56.3086	62.95	53.1395	20	28.6635	F	912	25337
1095	109403	DLLRTI54E62I158A	20.0026	2.52206	1.30366	17.4796	12.7685	13.772	3.61974	64	52.2167	62.95	53.1395	20	28.6635	F	1495	25337
1095	109403	MRNCLD53M02E202N	14.2269	2.29448	0.995696	33.6269	16.1833	13.5953	10.1164	65	52.8442	62.95	53.1395	20	28.6635	M	1357	25337
1095	109403	DLLRST60S58G065R	31.3596	6.15811	1.13446	6.05748	20.1751	21.6696	3.37119	58	47.2009	62.95	53.1395	20	28.6635	F	951	25337
1095	109403	GNNNTT53S67E202D	17.9876	4.24077	1.54909	2.86163	23.9617	10.9693	5.70695	65	54.9137	62.95	53.1395	20	28.6635	F	1488	25337
1095	109403	STRLIA55S55C782T	21.3063	4.13206	0.799591	15.9428	20.0266	10.6981	3.77473	63	54.5476	62.95	53.1395	20	28.6635	F	1183	25337
1095	109403	BTGSLV57P58C085S	18.3277	2.86947	0.961385	12.9679	15.7506	20.0983	8.10605	61	49.0936	62.95	53.1395	20	28.6635	F	1508	25337
1095	109403	ZCCMRA54E09C351H	17.368	3.70174	0.653985	12.8986	21.3974	24.8299	4.11588	64	53.9137	62.95	53.1395	20	28.6635	M	1493	25337
1095	109403	VRNMRA52M08Z326M	15.8462	3.70657	1.16098	3.7482	23.4714	12.7646	4.72376	66	56.5497	62.95	53.1395	20	28.6635	M	1294	25337
1095	109403	BLLGNN50E04I841M	19.1012	2.1348	1.89471	29.0629	11.2068	19.2528	15.3805	68	54.5761	62.95	53.1395	20	28.6635	M	1261	25337
1095	109403	STTGNN52E62E752U	9.77038	2.27241	1.46083	8.25196	24.1761	14.7173	4.521	66	54.9935	62.95	53.1395	20	28.6635	F	835	25337
1095	109404	ZLLRND56E07E202H	20.7322	3.22983	1.67117	7.85855	15.9229	26.2306	4.20312	62	52.9982	60.8421	53.4282	19	29.1364	M	866	22877
1095	109404	SLVNDR53M16E202E	22.3801	3.32518	1.31631	27.0803	15.0814	16.4427	3.32069	65	54.3632	60.8421	53.4282	19	29.1364	M	1473	22877
1095	109404	DLSMLN53S61E202D	22.717	4.91707	3.57928	5.54667	21.9057	27.8065	11.2905	65	49.3267	60.8421	53.4282	19	29.1364	F	1155	22877
1095	109404	BNDLSS70A05E202C	23.4474	3.54779	2.11121	6.46337	15.3733	21.3389	4.80512	48	52.657	60.8421	53.4282	19	29.1364	M	1482	22877
1095	109404	VRGGPP53C19E625N	17.3282	4.19791	2.30803	12.1801	24.3003	19.1873	5.04935	65	56.1807	60.8421	53.4282	19	29.1364	M	1436	22877
1095	109404	LVNMSM57R25G687O	22.073	3.1881	1.47214	9.95363	14.5631	18.5439	7.18844	61	53.3362	60.8421	53.4282	19	29.1364	M	1294	22877
1095	109404	RMBVLR55D48F677Y	19.2769	2.34283	1.33043	12.8755	12.1684	15.5012	12.0799	63	50.7925	60.8421	53.4282	19	29.1364	F	1005	22877
1095	109404	CCITMS57P07G278C	15.4465	3.02675	1.51478	10.2652	19.6381	24.2378	6.52022	61	59.4733	60.8421	53.4282	19	29.1364	M	875	22877
1095	109404	VTLGCR53C22E202Z	18.0766	3.44641	2.24198	17.1447	19.1377	10.9856	8.83113	65	55.2866	60.8421	53.4282	19	29.1364	M	1354	22877
1095	109404	RSSRFL77E63A040B	27.5219	4.10158	1.11953	4.31829	15.0697	19.329	4.48219	41	51.8142	60.8421	53.4282	19	29.1364	F	1270	22877
1095	109404	SMNGUO54E05E202D	14.7244	2.33793	2.38341	5.65897	15.9808	13.8908	6.49327	64	50.6388	60.8421	53.4282	19	29.1364	M	1500	22877
1095	109404	PNLLCU52M07E202Q	15.7324	3.44769	2.15368	3.70634	22.1985	12.3012	3.6258	66	53.7637	60.8421	53.4282	19	29.1364	M	1332	22877
1095	109404	MSTGNI55P09E202K	17.3561	5.00626	2.2083	22.7077	29.0474	21.4421	7.28836	63	56.2766	60.8421	53.4282	19	29.1364	M	1482	22877
1095	109404	GNNCTA77M55E202I	48.7463	5.65237	1.07324	14.9959	11.9977	26.9353	5.58422	41	48.2235	60.8421	53.4282	19	29.1364	F	527	22877
1095	109404	CPPNNP51D41E202G	25.7034	3.1062	1.36024	10.0126	12.1271	20.4504	6.90953	67	51.9286	60.8421	53.4282	19	29.1364	F	1331	22877
1095	109404	GDNGRL52M24E202R	22.8183	3.58787	1.78943	3.71085	15.7686	26.0095	5.83488	66	56.2173	60.8421	53.4282	19	29.1364	M	1394	22877
1095	109404	CSTFNC55D60E202G	21.9697	4.08056	1.2329	11.6234	18.854	19.7521	7.67918	63	52.9741	60.8421	53.4282	19	29.1364	F	986	22877
1095	109404	BLLLRA54H56D948F	23.5527	2.95493	0.825092	2.99625	12.6514	10.5404	9.64094	64	50.9952	60.8421	53.4282	19	29.1364	F	846	22877
1095	109404	BRGNCL52T22A258W	20.584	4.02071	1.55212	6.02637	19.7868	13.2614	3.6902	66	55.2681	60.8421	53.4282	19	29.1364	M	1269	22877
1101	110101	CRRSMN51R29D612S	6.55407	0.435325	1.38582	22.7586	6.65914	21.2565	11.8605	67	57.1234	62.2571	53.1584	35	28.4758	M	1475	40026
1101	110101	BRZLRT54S27D612U	19.238	2.13742	2.19871	5.93599	11.1938	20.4982	5.01613	64	51.3414	62.2571	53.1584	35	28.4758	M	631	40026
1101	110101	SRTNDR50C02H501T	12.4348	2.209	1.54854	10.6825	17.9869	10.7207	5.71769	68	53.4268	62.2571	53.1584	35	28.4758	M	360	40026
1101	110101	FRNSDR59C68C263I	23.2685	3.92707	7.19061	8.05531	17.0026	29.5602	11.2952	59	54.4276	62.2571	53.1584	35	28.4758	F	1508	40026
1101	110101	SRSRFL63E31D612G	12.5121	1.0668	2.17856	11.5057	8.61351	20.5846	6.17848	55	55.0444	62.2571	53.1584	35	28.4758	M	1486	40026
1101	110101	BRGTNA74L55D612I	18.3046	2.4621	1.74964	13.2077	13.58	22.1939	5.77912	44	52.6515	62.2571	53.1584	35	28.4758	F	1038	40026
1101	110101	MNNCCL60H69D612W	13.9544	0.745849	3.28835	13.2402	5.41656	19.5279	11.3858	58	52.147	62.2571	53.1584	35	28.4758	F	1496	40026
1101	110101	BNTCRL53D15D612F	13.1038	1.57111	1.0555	8.84065	12.0073	15.3506	5.69673	65	54.1715	62.2571	53.1584	35	28.4758	M	1330	40026
1101	110101	FBBGNN57M57G999O	18.1145	1.56058	1.99336	18.7252	8.6757	16.2156	4.54628	61	53.8626	62.2571	53.1584	35	28.4758	F	1171	40026
1101	110101	BRRFNC49H05L280V	399.16	35.0756	2.9877		8.78735	17.2232	4.74517	69	50.9881	62.2571	53.1584	35	28.4758	M	3	40026
1101	110101	FRLPLA61H64D612V	17.0557	1.11173	0.902084	4.39746	6.58826	13.2373	2.82788	57	43.8494	62.2571	53.1584	35	28.4758	F	1150	40026
1101	110101	GRGCRL55H49D612W	20.2413	1.66711	2.49578	4.77557	8.27006	15.4968	5.71906	63	51.7671	62.2571	53.1584	35	28.4758	F	1111	40026
1101	110101	PLDLRI62B46D612E	13.0426	2.37916	2.67291	10.3158	18.3799	15.6444	8.3254	56	50.8915	62.2571	53.1584	35	28.4758	F	1230	40026
1101	110101	PLMDRN55A06D612K	15.9004	2.09915	0.866276	19.0476	13.3413	18.2361	3.82814	63	58.9537	62.2571	53.1584	35	28.4758	M	1044	40026
1101	110101	RVNFBA51S20D612D	16.9313	1.77762	1.72532	30.6139	10.5163	20.0123	5.60031	67	56.4723	62.2571	53.1584	35	28.4758	M	1482	40026
1101	110101	LGANNA52T64D612I	13.407	1.43683	0.680313	4.84457	10.8271	23.5287	6.47022	66	49.5729	62.2571	53.1584	35	28.4758	F	748	40026
1101	110101	DLGMGH59A61I452T	11.3981	0.900072	0.373085	9.23266	8.00773	13.6588	8.11394	59	51.7464	62.2571	53.1584	35	28.4758	F	1417	40026
1101	110101	DNTVTR50S11L483R	12.9624	1.55963	0.892101	8.15772	12.0319	18.574	11.2771	68	55.6715	62.2571	53.1584	35	28.4758	M	766	40026
1101	110101	BLDFNC51H03L378X	15.4622	2.88486	0.911469	9.22555	18.7706	17.8821	2.43818	67	53.9055	62.2571	53.1584	35	28.4758	M	1500	40026
1101	110101	BCHPLA50H16H791N	15.5818	4.91354	1.30244	9.53551	31.7855	8.53842	2.37117	68	52.6219	62.2571	53.1584	35	28.4758	M	1228	40026
1101	110101	PSTMDN60E44D612Y	13.938	1.05605	1.37119	32.1977	7.67467	15.3456	1.95396	58	50.7992	62.2571	53.1584	35	28.4758	F	1436	40026
1101	110101	SGHTMS55D05D612W	14.8238	2.10754	1.7027	12.9241	14.2803	18.9095	13.2507	63	53.8501	62.2571	53.1584	35	28.4758	M	1499	40026
1101	110101	GHZMSM48R29D612X	1.12198	0.0751876	4.09739		6.70134	23.4547	5.74401	70	52.7729	62.2571	53.1584	35	28.4758	M	1443	40026
1101	110101	PRCNTN51M23H501W	10.3686	1.84326	1.27726	8.09353	17.8215	16.4583	6.41511	67	55.8467	62.2571	53.1584	35	28.4758	M	1433	40026
1101	110101	NNNGNN56A15D612U	20.538	6.11425	2.00447	10.4614	29.8211	9.07582	5.74975	62	55.9429	62.2571	53.1584	35	28.4758	M	1501	40026
1101	110101	FSTFRG58T10D612V	12.7754	1.42061	1.77586	34.3888	11.17	15.5333	4.00405	60	54.7612	62.2571	53.1584	35	28.4758	M	1415	40026
1101	110101	TNGNDR57M17D612D	26.8465	1.80875	2.17884	10.0909	6.77574	18.769	5.34338	61	55.3342	62.2571	53.1584	35	28.4758	M	1500	40026
1101	110101	BROGCR58D30Z613G	27.8429	4.58102	1.27725	28.768	16.648	13.64	3.14849	60	49.8306	62.2571	53.1584	35	28.4758	M	1554	40026
1101	110101	DGNLGU68C08D612U	39.9643	5.08847	1.62688	9.28266	12.8485	13.7493	5.75081	50	54.8746	62.2571	53.1584	35	28.4758	M	397	40026
1101	110101	PNZBNL60L49D086M	16.4021	2.53423	0.673535	7.56144	15.7616	12.6093	7.52801	58	45.0249	62.2571	53.1584	35	28.4758	F	1220	40026
1101	110101	CHCRNZ51S29D815I	14.5282	2.25907	1.28287	20.5206	15.676	13.8342	2.04946	67	52.8176	62.2571	53.1584	35	28.4758	M	1189	40026
1101	110101	TNNPLA50R28D612C	17.1018	2.46854	1.89203	11.9391	14.4735	15.4162	3.56809	68	55.8412	62.2571	53.1584	35	28.4758	M	1495	40026
1101	110101	TRCRLC54P42E242C	19.8394	1.54453	5.39025	17.2043	8.62441		8.62441	64	46.6596	62.2571	53.1584	35	28.4758	F	35	40026
1101	110101	CCCGRL51A18D612S	14.2863	1.73707	1.13713	5.88735	12.1873	10.8239	2.33719	67	54.4102	62.2571	53.1584	35	28.4758	M	1334	40026
1101	110101	BLACML58E53D960M	22.7873	2.01007	0.772973	14.3217	8.82099	9.50302	4.18315	60	42.5687	62.2571	53.1584	35	28.4758	F	401	40026
1101	110102	TCUMSM53A04D612O	16.9004	2.12609	1.24556	8.24966	12.6205	18.1089	4.80182	65	54.1285	61.8286	51.1268	35	23.853	M	1547	28901
1101	110102	SRRDMN78R08D612R	111.99	12.3742	1.26043	11.0092	11.1864	12.8733	4.89919	40	51.1449	61.8286	51.1268	35	23.853	M	180	28901
1101	110102	MRTLNZ80E26G702W	17.888	1.958	1.19672	17.0719	13.8221	26.5073	2.99179	38	48.7188	61.8286	51.1268	35	23.853	M	6	28901
1101	110102	BRGNDA54C42C263Z	22.2522	2.37644	0.768771	31.864	10.7269	15.7547	3.72318	64	49.5624	61.8286	51.1268	35	23.853	F	1394	28901
1101	110102	GRSLTZ63S42L736X	16.0979	1.66067	1.10172	24.4748	10.3161	19.5305	9.615	55	48.2538	61.8286	51.1268	35	23.853	F	175	28901
1101	110102	SRRSVR50E08C349B	17.8711	2.07446	1.47842	14.5226	11.6954	13.4621	3.05841	68	50.0758	61.8286	51.1268	35	23.853	M	1392	28901
1101	110102	BNCSDR55R49G491F	19.3104	2.19721	1.30471	25.7011	11.4262	18.2373	4.719	63	52.6031	61.8286	51.1268	35	23.853	F	1519	28901
1101	110102	CSRLCI53R42I114C	13.2341	1.89538	0.443322	16.1335	14.4242	15.9596	9.52601	65	51.717	61.8286	51.1268	35	23.853	F	963	28901
1101	110102	RLNNNI50P51G482Z	18.7771	3.28654	0.821615	24.4767	17.5029	23.915	5.55213	68	49.4868	61.8286	51.1268	35	23.853	F	320	28901
1101	110102	WBRLSN51E05D612X	9.19177	0.863888	1.35019	8.75622	9.43022	20.0419	2.86915	67	53.2964	61.8286	51.1268	35	23.853	M	703	28901
1101	110102	VLLPLA49B11L452P	8.56539	1.10524	1.68716	9.65645	13.047	12.3736	3.14375	69	50.7694	61.8286	51.1268	35	23.853	M	944	28901
1101	110102	GNISFN59R29D575Y	13.1873	0.871911	0.716286	23.5422	6.65263	18.8297	4.77851	59	50.3083	61.8286	51.1268	35	23.853	M	1124	28901
1101	110102	PLAGNN53T21E625Q	2.7544	0.376268	1.69672	10.7383	13.9696	22.9102	7.35244	65	52.3212	61.8286	51.1268	35	23.853	M	879	28901
1101	110102	TZZPRI49L29D612G	34.4121	19.4786		100	56.6038	20.7547		69	48.8864	61.8286	51.1268	35	23.853	M	7	28901
1101	110102	GLBSDR57C52D612X	16.5864	1.16517	0.860059	2.85987	7.02487	18.233	3.05533	61	46.3713	61.8286	51.1268	35	23.853	F	406	28901
1101	110102	CSLLDI50E58E715E	62.7606	1.6024			2.55319	8.08511	7.23404	68	46.0126	61.8286	51.1268	35	23.853	F	14	28901
1101	110102	CMBRCR54T19D612D	10.8166	1.55035	0.871672	15.6753	14.4956	8.49265	3.27811	64	54.3201	61.8286	51.1268	35	23.853	M	880	28901
1101	110102	NRCFBA48D07I726A	2.65553	0.611345	1.07914	53.3333	23.0216	50.3597	3.23741	70	49.2249	61.8286	51.1268	35	23.853	M	338	28901
1101	110102	VLPMRC53A28D612E	14.9372	1.57449	0.956332	4.46533	10.6339	14.2708	7.53638	65	53.5184	61.8286	51.1268	35	23.853	M	1507	28901
1101	110102	CRDPLC52D20D612V	14.5218	1.82855	2.53483	20.5853	12.7675	15.4641	5.03541	66	54.0412	61.8286	51.1268	35	23.853	M	1463	28901
1101	110102	NCCNLT50P55D612R	28.4815	2.35305	1.3111	14.3201	8.30656	23.7167	3.60268	68	47.5078	61.8286	51.1268	35	23.853	F	1255	28901
1101	110102	BLDBBR63C67D612C	15.0058	1.07834	2.1447	31.3152	7.36997	21.6615	6.04416	55	45.3929	61.8286	51.1268	35	23.853	F	357	28901
1101	110102	MZZFBA56L13D612W	7.52484	0.919832	0.435988	42.4132	12.3006	16.4909	3.55721	62	54.6545	61.8286	51.1268	35	23.853	M	1409	28901
1101	110102	PCRLLE52P62L483S	19.494	2.37487	2.25072	20.6341	12.3081	16.7861	12.6747	66	53.269	61.8286	51.1268	35	23.853	F	771	28901
1101	110102	LKHJNE59T24Z229I	17.888	1.958	0.135354	11.8252	11.659	15.3895	5.111	59	49.6887	61.8286	51.1268	35	23.853	M	4	28901
1101	110102	RCCDNC56E02G088D	9.37577	0.806258	0.431428	49.2411	8.62327	12.3138	1.89791	62	53.3309	61.8286	51.1268	35	23.853	M	1005	28901
1101	110102	VTTMRS54E41D612F	21.1674	2.1679	1.24122	5.28053	10.6868	14.5809	5.96838	64	43.5721	61.8286	51.1268	35	23.853	F	595	28901
1101	110102	BRZNCL79L13D612B	11.644	0.898539	0.207219	33.8853	7.84011	11.3213	1.54746	39	52.7414	61.8286	51.1268	35	23.853	M	1547	28901
1101	110102	PSHVTI53H17Z100C	37.2728	5.37032	1.01223	55.6962	14.8882	19.3167	4.8081	65	43.163	61.8286	51.1268	35	23.853	M	132	28901
1101	110102	LPNVRI50R29D612O	13.5503	1.39514	0.299023	18.9024	10.2961	13.7887	3.56403	68	51.2207	61.8286	51.1268	35	23.853	M	677	28901
1101	110102	MRRRST57E16E212V	18.3076	1.89438	1.97827	6.94766	10.3475	14.4234	3.69004	61	56.3456	61.8286	51.1268	35	23.853	M	1284	28901
1101	110102	GTEVNC60M26D612E	20.0776	2.17058	0.474685	13.9636	10.8519	21.3195	10.8448	58	53.0399	61.8286	51.1268	35	23.853	M	581	28901
1101	110102	VNTLCU50P62D612U	7.7256	1.18167	1.63816	17.2043	15.2955	22.4713	4.38031	68	50.0249	61.8286	51.1268	35	23.853	F	1092	28901
1101	110102	TRVFMN55E51H442E	16.2872	2.56941	1.35404	8.41622	16.0075	23.4416	2.97858	63	48.6487	61.8286	51.1268	35	23.853	F	1536	28901
1101	110102	MCLPRZ61E56F537Z	18.9638	1.48772	1.20666	62.9897	7.90119	15.2406	2.57081	57	47.2874	61.8286	51.1268	35	23.853	F	895	28901
1101	110103	GLTMNL59C50G766E	16.7523	1.5311	0.686314	18.4022	9.19099	15.9842	4.79992	59	55.4622	61.619	54.1659	21	30.4699	F	1099	25259
1101	110103	MRNMSM50T11D612N	9.90063	1.24615	1.23054	49.6124	12.5865	19.3339	2.24261	68	59.1729	61.619	54.1659	21	30.4699	M	1090	25259
1101	110103	LVLLSI57L47G273A	18.5814	1.43651	0.826545	36.5954	7.76362	22.8076	2.91101	61	53.3709	61.619	54.1659	21	30.4699	F	1509	25259
1101	110103	NRDMFR55E45A268E	9.5266	1.028	1.13395	29.7111	10.8929	13.7017	4.86411	63	57.1085	61.619	54.1659	21	30.4699	F	928	25259
1101	110103	LVRNRC49L09D612T	9.55219	1.35385	0.830431	49.935	14.2654	12.7738	2.29494	69	52.5706	61.619	54.1659	21	30.4699	M	1091	25259
1101	110103	MSSMNL52A01L736X	13.5474	2.17664	0.93252	32.3837	16.1285	12.0246	3.27406	66	55.1944	61.619	54.1659	21	30.4699	M	1497	25259
1101	110103	PRRFNC50T04F839J	15.289	1.99137	1.3151	27.7057	13.151	11.921	5.2604	68	58.1214	61.619	54.1659	21	30.4699	M	861	25259
1101	110103	RFNPLA48H44D612T	10.471	1.57504	0.766519	34.6439	15.1846	15.4177	2.93575	70	54.2387	61.619	54.1659	21	30.4699	F	1505	25259
1101	110103	LTZDNL61S41D332A	8.04883	0.877598	0.300034	45.6446	11.0179	11.1346	2.0669	57	51.9303	61.619	54.1659	21	30.4699	F	1032	25259
1101	110103	CLMNRC66D28F656Q	58.0262	7.29334	1.3476	29.7782	12.5905	19.1994	6.07959	52	61.981	61.619	54.1659	21	30.4699	M	214	25259
1101	110103	BRRGNN64R60C588K	16.0623	1.30937	0.796013	53.6026	8.21181	17.3167	3.14894	54	51.9236	61.619	54.1659	21	30.4699	F	1423	25259
1101	110103	SCRRRT67M02D612F	26.0611	1.89466	1.25955	39.1971	7.4327	21.0483	3.56471	51	52.9471	61.619	54.1659	21	30.4699	M	1034	25259
1101	110103	FBNSVN49C08L328A	2.39575	0.298674	5.00123	26.4317	12.4668	22.6143	9.71254	69	54.7374	61.619	54.1659	21	30.4699	M	1314	25259
1101	110103	CRDNLB56A14L485O	17.6637	1.5173	1.43196	32.7306	8.66933	10.5254	7.76429	62	54.726	61.619	54.1659	21	30.4699	M	1535	25259
1101	110103	DLLCLL54D03I576J	20.5422	3.1313	1.49237	27.7992	15.3751	27.6649	3.74522	64	55.7346	61.619	54.1659	21	30.4699	M	1513	25259
1101	110103	CHRGNN58A67D575K	12.524	1.93964	2.33193	19.3506	15.5512	16.5064	3.55513	60	51.0521	61.619	54.1659	21	30.4699	F	1552	25259
1101	110103	MSCPLA54C27D612V	16.5252	1.53742	0.594837	40.0963	9.30347	14.8346	2.13405	64	57.2287	61.619	54.1659	21	30.4699	M	1497	25259
1101	110103	MRCPLA62L63G888P	14.9081	1.36578	1.31216	28.8222	9.19329	20.6348	4.76809	56	50.88	61.619	54.1659	21	30.4699	F	1514	25259
1101	110103	LTALBT59H52D612X	15.595	1.34329	0.78191	41.2456	8.66047	17.2312	3.85346	59	51.4685	61.619	54.1659	21	30.4699	F	1537	25259
1101	110103	HJZNDR58M49Z226P	140.47					61.2022	27.3224	60	49.8	61.619	54.1659	21	30.4699	F	7	25259
1101	110103	GNNLCU56H65D612H	16.1991	1.32562	1.37197	29.0964	8.2553	14.2217	3.87622	62	51.5008	61.619	54.1659	21	30.4699	F	1507	25259
1101	110104	GNGGPP51S10D612P	19.3961	2.29791	0.919859	10.659	12.0066	17.913	2.94247	67	52.4874	61.3333	53.7563	27	29.7947	M	1358	30300
1101	110104	TTNGNN50B27E036R	16.7129	1.2419	1.58647	11.9288	7.44354	28.2227	6.69575	68	55.91	61.3333	53.7563	27	29.7947	M	889	30300
1101	110104	PLGDNI75T15D612E	17.778	1.20906	1.0732	32.6322	6.84666	18.9615	4.20532	43	54.6758	61.3333	53.7563	27	29.7947	M	560	30300
1101	110104	SCNCGS63S08I158U	14.47	1.24793	1.27261	8.05004	8.64238	10.5062	2.61888	55	53.9131	61.3333	53.7563	27	29.7947	M	1329	30300
1101	110104	BGNMRC52P27D612F	23.6504	2.32887	1.8186	12.0359	9.94197	27.0888	9.24748	66	54.1433	61.3333	53.7563	27	29.7947	M	1531	30300
1101	110104	WTTGYT48S27Z240F	5.56562	0.385258	0.718006	9.2219	7.04952	17.0363	6.33151	70	43.761	61.3333	53.7563	27	29.7947	M	1002	30300
1101	110104	PCCMFR81E18D612V	122.601	13.1858	1.59822	20.4176	11.1688	17.1185	3.96659	37	52.2695	61.3333	53.7563	27	29.7947	M	190	30300
1101	110104	PGLPQL54H11H224Z	17.9475	1.20333	1.0821	9.59921	6.79775	16.3917	5.63203	64	51.7674	61.3333	53.7563	27	29.7947	M	1503	30300
1101	110104	GRCMSM50L24D612V	18.7818	2.76476	0.961035	10.0416	14.8891	12.3902	2.21817	68	53.2175	61.3333	53.7563	27	29.7947	M	1457	30300
1101	110104	CRCCLD50H01D612M	19.8863	2.53409	3.10078	22.2222	12.7429	18.6719	8.41032	68	57.0846	61.3333	53.7563	27	29.7947	M	50	30300
1101	110104	PNICRD59D28D612S	16.1529	3.24614	1.32078	13.8801	20.254	20.2224	3.72529	59	55.5748	61.3333	53.7563	27	29.7947	M	1218	30300
1101	110104	BCCSMN66C21D612E	15.4048	1.64238	2.54362	11.7668	10.7901	17.3322	6.59329	52	51.6514	61.3333	53.7563	27	29.7947	M	1546	30300
1101	110104	CLCMHL54E16A017S	11.7172	2.42606	0.282017	43.5339	20.7635	16.587	1.80961	64	54.8805	61.3333	53.7563	27	29.7947	M	939	30300
1101	110104	GNNLNR57L41D612S	13.8478	2.07103	1.08665	20.2826	15.1865	12.4638	4.51901	61	53.2911	61.3333	53.7563	27	29.7947	F	1234	30300
1101	110104	CCRGPP64T08D612L	15.6722	1.2914	0.413022	5.80095	8.30533	22.5422	4.22001	54	52.5576	61.3333	53.7563	27	29.7947	M	994	30300
1101	110104	CRRNBR50P16D612M	11.9379	1.59185	1.94346	20.3701	13.4306	13.1935	8.11444	68	56.4515	61.3333	53.7563	27	29.7947	M	1498	30300
1101	110104	PLTPLA56M19B507H	17.1395	2.45303	1.08843	15.2921	14.5623	29.3578	2.77491	62	50.5431	61.3333	53.7563	27	29.7947	M	1462	30300
1101	110104	SNTSFN54C18D612T	19.2289	2.25246	2.10012	22.5815	11.8074	20.889	10.1032	64	56.7895	61.3333	53.7563	27	29.7947	M	1485	30300
1101	110104	MZZGPP54L18I114T	15.1358	1.9374	1.01129	24.0185	12.9115	16.6597	2.50792	64	53.0093	61.3333	53.7563	27	29.7947	M	1195	30300
1101	110104	LCRMMC53P29I872X	14.3012	1.66133	1.45057	5.24747	11.6623	13.1548	6.41298	65	54.382	61.3333	53.7563	27	29.7947	M	734	30300
1101	110104	NLDNRC60H03D612U	20.8091	3.07766	0.570075	11.2491	14.8579	17.2728	2.82344	58	52.8688	61.3333	53.7563	27	29.7947	M	1345	30300
1101	110104	CTLLNE55C51M126Q	14.1374	1.18453	1.1867	9.56938	8.49175	26.7977	3.64085	63	48.2717	61.3333	53.7563	27	29.7947	F	1009	30300
1101	110104	PTTGNE50A24D612L	16.1158	2.97697	2.83143	6.53951	18.6392	21.8242	6.44458	68	58.0152	61.3333	53.7563	27	29.7947	M	954	30300
1101	110104	MRLVNN56B50D612M	15.6055	1.55497	1.73797	6.6956	10.0823	22.286	2.79867	62	54.7689	61.3333	53.7563	27	29.7947	F	1496	30300
1101	110104	RMCVTR62L26D612J	24.9323	2.97946	1.23769	3.53721	11.9577	20.3722	9.23892	56	58.9472	61.3333	53.7563	27	29.7947	M	696	30300
1101	110104	CNGFNC55S64D612Z	26.0429	3.0541	1.41823	17.432	11.8629	12.962	3.17408	63	55.068	61.3333	53.7563	27	29.7947	F	1255	30300
1101	110104	MGNMRA51D10L123D	13.9068	1.18084	0.719454	34.7267	8.5492	20.0741	2.62819	67	56.9025	61.3333	53.7563	27	29.7947	M	1371	30300
1101	110105	BRGGPP60D16D612O	9.58893	0.883138	1.2841	16	9.24947	20.0052	5.16357	58	49.2296	60.3043	51.0222	23	24.9636	M	1547	28924
1101	110105	SNTBRN57M02G273Z	13.6869	1.42281	1.18333	10.5361	10.467	19.2739	2.34541	61	54.6077	60.3043	51.0222	23	24.9636	M	1120	28924
1101	110105	DCMMHL53S58E493S	19.5748	2.46297	1.10981	17.5312	12.6581	16.4327	3.0598	65	50.7125	60.3043	51.0222	23	24.9636	F	835	28924
1101	110105	PCCMRA50D12D612C	19.7216	3.05196	1.21241	6.84481	15.5758	14.4384	2.18568	68	55.0259	60.3043	51.0222	23	24.9636	M	1483	28924
1101	110105	FRLGPP60A03C974Q	21.0313	3.16923	1.58112	25.0799	15.1251	18.8005	2.69621	58	54.6614	60.3043	51.0222	23	24.9636	M	1518	28924
1101	110105	GSPMRA53H09D612E	27.96	2.83398	1.68641	20.3805	10.2129	25.6094	4.39757	65	53.6253	60.3043	51.0222	23	24.9636	M	1529	28924
1101	110105	PTRNBL61C17D643S	16.8934	1.43684	0.961687	22.0489	8.58214	18.1491	3.65705	57	52.6305	60.3043	51.0222	23	24.9636	M	1562	28924
1101	110105	TSTSFN57S24D612B	17.4834	2.31434	1.85332	21.7119	13.4107	20.6123	5.28217	61	55.1546	60.3043	51.0222	23	24.9636	M	1495	28924
1101	110105	LNGTRS78M61D612U	156.835	10.3227	0.537234	32.5926	6.79546	12.7469	2.92481	40	46.8581	60.3043	51.0222	23	24.9636	F	57	28924
1101	110105	SNTRGR65B17Z602P	15.5641	1.3044	1.1259	21.5496	8.42569	24.037	1.87297	53	54.1079	60.3043	51.0222	23	24.9636	M	1549	28924
1101	110105	RSSMFR56A69L739X	16.8572	1.47275	0.644638	39.8698	8.88082	13.812	1.64862	62	49.573	60.3043	51.0222	23	24.9636	F	1527	28924
1101	110105	SLDSFN65A21D612R	20.2949	2.35487	0.729319	8.64787	11.8013	11.102	1.54069	53	48.6731	60.3043	51.0222	23	24.9636	M	1632	28924
1101	110105	BGZSBN55B53D612K	21.8761	2.4331	2.15945	7.51295	11.2608	12.2515	8.21107	63	48.8908	60.3043	51.0222	23	24.9636	F	1226	28924
1101	110105	CRRMLE53M42G359C	23.0646	2.16697	1.26764	25.5764	9.48732	22.715	7.23766	65	49.7984	60.3043	51.0222	23	24.9636	F	1515	28924
1101	110105	DBRRCM52B08B829X	16.14	1.98772	0.948056	24.3876	12.5617	14.5202	2.17055	66	46.1174	60.3043	51.0222	23	24.9636	M	852	28924
1101	110105	RMNPLA52A28D612Q	29.2374	3.25472	0.793699	6.86695	11.1892	23.2831	1.97835	66	55.1523	60.3043	51.0222	23	24.9636	M	819	28924
1101	110105	BSCLSN68D23D612S	16.0768	1.49895	1.687	16.4695	9.49002	14.6836	4.64812	50	46.4701	60.3043	51.0222	23	24.9636	M	1660	28924
1101	110105	FRLSVT50A02H501Q	18.6182	3.31065	1.17418	9.01973	18.0158	12.3161	5.17013	68	49.991	60.3043	51.0222	23	24.9636	M	1362	28924
1101	110105	PGGMRC53S21D612W	13.561	1.79274	0.661601	29.7373	13.291	13.9881	4.17737	65	56.3863	60.3043	51.0222	23	24.9636	M	1242	28924
1101	110105	BGLFNC52C67C745M	13.1656	1.108	0.515558	27.2401	8.54966	16.6885	2.27705	66	47.9041	60.3043	51.0222	23	24.9636	F	1599	28924
1101	110105	MLCRCC53M16C747S	17.6334	1.53905	0.465357	20.49	8.79007	11.2358	2.71458	65	51.1688	60.3043	51.0222	23	24.9636	M	624	28924
1101	110105	GNNNDR55B22D612E	11.7476	0.817003	0.779935	15.2526	6.96536	26.2552	6.5252	63	53.1754	60.3043	51.0222	23	24.9636	M	700	28924
1101	110105	MRCSMN69T42D612E	17.5117	1.50191	1.57358	9.0978	8.73364	20.8691	4.81241	49	53.7685	60.3043	51.0222	23	24.9636	F	1471	28924
1101	110106	NNCLCU64M62D612Q	16.8227	1.99353	0.914751	3.97906	11.9635	16.3096	2.78032	54	51.2363	61.4091	52.2304	22	26.1663	F	1517	25780
1101	110106	MZZMSM56B11D612Q	20.7122	3.25788	1.25173	4.84294	15.8146	16.6125	4.64955	62	48.8913	61.4091	52.2304	22	26.1663	M	1191	25780
1101	110106	LNZLRA52C54D612N	14.4477	1.27007	2.03737	16.5052	8.88908	18.6968	3.60848	66	46.2192	61.4091	52.2304	22	26.1663	F	1520	25780
1101	110106	GRSLSN54M13D612R	16.3582	2.08432	0.774626	39.2965	12.7884	13.6325	3.97737	64	55.3204	61.4091	52.2304	22	26.1663	M	1283	25780
1101	110106	LMBRRG60L15D612A	12.5676	1.10504	0.498111	33.5747	8.96144	16.4416	2.3086	58	52.3945	61.4091	52.2304	22	26.1663	M	1475	25780
1101	110106	GLLMSM80L23D612S	238.437	27.2979	0.669946	13.7374	11.6268	14.4363	3.26328	38	52.7561	61.4091	52.2304	22	26.1663	M	18	25780
1101	110106	FNLMDN54C30H273K	15.4509	1.88235	1.06685	17.409	12.2123	20.2968	8.83513	64	50.7244	61.4091	52.2304	22	26.1663	M	1519	25780
1101	110106	SNTBRC57D47D612S	20.724	2.41728	1.49586	25.0066	11.8282	17.6775	4.86203	61	47.2458	61.4091	52.2304	22	26.1663	F	1494	25780
1101	110106	DBNPLA55C03D612X	5.00361	1.08683	1.28526	25.1572	21.7209	6.68335	4.71262	63	54.6381	61.4091	52.2304	22	26.1663	M	572	25780
1101	110106	VNDFNC74L13F839I	16.3047	1.27649	0.897197	19.2957	7.94069	15.4341	5.54099	44	52.25	61.4091	52.2304	22	26.1663	M	791	25780
1101	110106	PLTCSR55A27H791A	13.9417	1.3052	1.24432	8.80428	9.40227	19.8206	2.32359	63	54.0921	61.4091	52.2304	22	26.1663	M	1451	25780
1101	110106	FRSNDR52C25D612I	6.61019	0.526804	1.6551	16	8.01515	16.8119	6.89201	66	51.4648	61.4091	52.2304	22	26.1663	M	845	25780
1101	110106	LRCGLL59P07D612J	15.4297	1.18986	1.28918	4.14621	7.7908	14.5823	8.83968	59	51.3221	61.4091	52.2304	22	26.1663	M	1534	25780
1101	110106	QNTLSV53A08D086K	17.8772	2.00683	1.56899	25.9362	11.3148	22.0463	2.78596	65	53.5523	61.4091	52.2304	22	26.1663	M	1498	25780
1101	110106	CVTGNN51A16A102L	15.3358	2.35912	2.67532	34.3283	15.3831	8.47186	6.01948	67	56.6039	61.4091	52.2304	22	26.1663	M	364	25780
1101	110106	MZZMRA54R11I046K	20.5734	5.28242	1.86966	13.5689	25.728	10.3611	3.80692	64	54.3218	61.4091	52.2304	22	26.1663	M	1293	25780
1101	110106	SNDNTN51H12D612D	22.7124	1.66505	1.20237	27.9154	7.47516	16.5107	3.96706	67	51.2289	61.4091	52.2304	22	26.1663	M	1320	25780
1101	110106	CRLMRT59R17E249R	18.8032	1.88072	2.38653	16.2549	10.0646	11.2224	7.67811	59	55.7292	61.4091	52.2304	22	26.1663	M	976	25780
1101	110106	SRCLRT54D08D612J	16.2764	2.64484	1.31592	6.23701	16.2709	11.5987	4.08142	64	56.4286	61.4091	52.2304	22	26.1663	M	666	25780
1101	110106	MLRRNI52A41D086Z	15.6094	2.27245	0.814194	30.9399	14.7172	11.3617	2.28221	66	51.7043	61.4091	52.2304	22	26.1663	F	1495	25780
1101	110106	GNNGPP49M13D815W	21.98	2.97532	1.79081	10.7829	13.6343	17.4402	5.65084	69	57.2222	61.4091	52.2304	22	26.1663	M	1489	25780
1101	110106	FNCFLV50E13G224J	15.796	2.05113	1.25552	1.72389	13.1396	16.6578	6.91405	68	53.4309	61.4091	52.2304	22	26.1663	M	1469	25780
1101	110107	DLLRCR51T06E466I	14.7213	1.97015	0.79484	11.0667	13.5718	13.907	6.76425	67	50.8274	60.6207	52.0223	29	25.9802	M	966	30630
1101	110107	PRTFBA52H19D612N	21.4587	1.77576	0.906402	5.0779	8.30569	28.2869	8.83069	66	51.6663	60.6207	52.0223	29	25.9802	M	1493	30630
1101	110107	LNCNRC57C01D612Q	11.2705	1.64999	0.809228	22.2933	14.7195	21.6182	3.78354	61	52.7762	60.6207	52.0223	29	25.9802	M	1446	30630
1101	110107	BRNGNN55M11I305L	16.7582	1.24905	1.72462	12.5969	7.49464	17.8627	4.2325	63	50.1962	60.6207	52.0223	29	25.9802	M	1514	30630
1101	110107	BNNRLF53A30D612A	14.4055	1.94248	0.782838	23.5808	13.5199	19.0398	4.24993	65	52.6007	60.6207	52.0223	29	25.9802	M	1501	30630
1101	110107	MNCGTR48M02D612H	8.14283	1.06527	0.833599	12.4031	13.2343	11.5908	3.03363	70	54.044	60.6207	52.0223	29	25.9802	M	1427	30630
1101	110107	GLTRKE60R52A515T	29.4671	3.72549	1.35868	10.7814	12.912	17.2843	4.9843	58	44.7836	60.6207	52.0223	29	25.9802	F	1410	30630
1101	110107	TBTMDN66P62Z224H	13.0044	1.54446	0.927166	25.8017	11.9334	12.2354	4.28094	52	51.4492	60.6207	52.0223	29	25.9802	F	1195	30630
1101	110107	CLIGNN56A21M088G	15.1675	1.02221	0.551859	27.3189	6.76028	26.467	3.26246	62	49.2154	60.6207	52.0223	29	25.9802	M	1177	30630
1101	110107	LSLLGU56L30I157Z	16.0998	0.981099	0.523726	41.4463	6.10274	8.4473	2.07354	62	55.0763	60.6207	52.0223	29	25.9802	M	1080	30630
1101	110107	PRNMRZ59M20D612W	22.8483	2.70437	1.00053	10.9676	11.8776	14.2758	2.91856	59	54.6146	60.6207	52.0223	29	25.9802	M	1334	30630
1101	110107	GSTMGN63H59I921X	16.8484	1.7798	0.607136	18.3757	10.6327	15.194	10.8506	55	51.4115	60.6207	52.0223	29	25.9802	F	523	30630
1101	110107	BNCGPP57A08E625M	19.0127	2.12095	2.55618	14.5952	11.1978	19.4385	18.363	61	54.2	60.6207	52.0223	29	25.9802	M	838	30630
1101	110107	GLDDTL56P61D612J	10.1204	1.26837	1.83021	14.6341	12.9372	22.4934	5.49064	62	53.0936	60.6207	52.0223	29	25.9802	F	972	30630
1101	110107	BMBMRA82H45A662J	78.8158	5.94517	4.2103	34.9831	7.70245	12.645	7.42082	36	52.9747	60.6207	52.0223	29	25.9802	F	90	30630
1101	110107	CRVCRN65T48C352B	20.3139	1.17298	0.849951	20.3477	5.83784	12.4871	2.50125	53	49.8407	60.6207	52.0223	29	25.9802	F	1540	30630
1101	110107	PDRGRL63L65D612A	17.0187	1.4956	1.4744	22.355	8.98907	19.133	7.06548	55	52.9413	60.6207	52.0223	29	25.9802	F	1492	30630
1101	110107	SCRLSN56S29D612G	14.2723	1.27776	1.17336	27.5862	8.95267	16.3948	4.1488	62	53.5651	60.6207	52.0223	29	25.9802	M	1386	30630
1101	110107	GRSGRZ52C62D612I	18.3879	2.04631	0.735813	6.90846	11.1286	8.53327	1.49488	66	44.9062	60.6207	52.0223	29	25.9802	F	220	30630
1101	110107	MRRSDR55E06D612V	17.0758	1.44817	0.913702	21.4933	8.53217	17.8043	4.35617	63	57.8404	60.6207	52.0223	29	25.9802	M	1085	30630
1101	110107	BLLLRD52S08D612D	11.0035	1.39922	1.84978	45.5617	12.7283	11.5452	4.00192	66	52.5909	60.6207	52.0223	29	25.9802	M	1519	30630
1101	110107	NSTLSS51S10D548E	19.8763	1.69397	0.156631	26.8134	8.57151	18.5556	1.86337	67	51.6406	60.6207	52.0223	29	25.9802	M	1394	30630
1101	110107	VNRMRC59A27D612P	18.546	3.74536	1.83414	20.8696	20.3361	12.9193	4.9535	59	52.3918	60.6207	52.0223	29	25.9802	M	1085	30630
1101	110107	DNONDR52E15D612A	12.4612	1.36231	0.782859	16.4271	10.9324	15.3993	2.16437	66	52.3904	60.6207	52.0223	29	25.9802	M	1204	30630
1101	110107	LTTNCL67T08E791V	15.9571	2.14804	1.12086	16.5222	13.6461	15.7106	3.9016	51	55.6448	60.6207	52.0223	29	25.9802	M	768	30630
1101	110107	TMOMRC50L03D612D	84.4338					8.21918		68	54.4244	60.6207	52.0223	29	25.9802	M	5	30630
1101	110107	ZZIFBA71R23E472C	7.42186	3.50852			47.2727			47	39.7097	60.6207	52.0223	29	25.9802	M	17	30630
1101	110107	BCNDNL51T59B509P	11.9363	1.00814	2.3207	8.08081	8.54902	16.1943	2.92282	67	48.9024	60.6207	52.0223	29	25.9802	F	1557	30630
1101	110107	WBRNTN49C06D612D	4.83394	0.469228	4.64084	10.551	9.70694	33.1654	12.827	69	58.661	60.6207	52.0223	29	25.9802	M	392	30630
1101	110108	TDDSFN60M41D612Z	25.6846	1.85308	1.67301	8.69579	7.28297	17.4345	4.82875	58	43.7154	62.3913	51.8922	23	26.9098	F	1436	29501
1101	110108	DLSFNC54P70D612F	13.6051	2.13279	1.30254	10.945	15.8087	14.9007	4.49313	64	50.3644	62.3913	51.8922	23	26.9098	F	1194	29501
1101	110108	MSSDTL57L49D612T	20.3278	3.36814	0.608111	10.6914	16.7159	20.0796	4.26419	61	50.9517	62.3913	51.8922	23	26.9098	F	1261	29501
1101	110108	TCCMRC54L16D612A	14.1579	2.65857	2.19343	45.7306	18.9566	14.3626	3.29183	64	55.6606	62.3913	51.8922	23	26.9098	M	1508	29501
1101	110108	MZZRRT54C06D612P	16.2107	1.64104	0.957212	7.33178	10.3564	13.7818	3.01878	64	55.5056	62.3913	51.8922	23	26.9098	M	1490	29501
1101	110108	MRCGDM57B12D612L	20.0788	2.71534	1.75263	27.4058	13.5783	18.7333	4.57147	61	55.8452	62.3913	51.8922	23	26.9098	M	1523	29501
1101	110108	TRGMRC54T26D612K	10.4044	1.07506	0.845682	19.3593	10.4659	9.71461	2.9234	64	54.3012	62.3913	51.8922	23	26.9098	M	1492	29501
1101	110108	CRLMRA52E47L858P	16.6616	1.33833	0.707236	10.0756	8.18279	15.6792	5.91567	66	44.6144	62.3913	51.8922	23	26.9098	F	752	29501
1101	110108	GRSLBT52L45D612E	15.2404	1.95727	1.34364	15.9077	12.8755	13.0628	3.33241	66	53.494	62.3913	51.8922	23	26.9098	F	1530	29501
1101	110108	FRRFNC70R59H501G	186.165	27.0644	0.612684	6.54143	14.8307	14.2877	10.3437	48	51.9504	62.3913	51.8922	23	26.9098	F	78	29501
1101	110108	MZZBBR54M46G388W	14.959	1.05657	1.41484	11.0717	7.13528	17.1435	15.3469	64	54.4732	62.3913	51.8922	23	26.9098	F	1472	29501
1101	110108	LNTSFN60S20A006R	25.1497	2.07843	1.03726	26.9784	8.35108	15.5605	5.88221	58	55.9389	62.3913	51.8922	23	26.9098	M	1482	29501
1101	110108	CHCMRT54B66D612O	21.8721	1.59683	1.08551	20.4207	7.36737	22.7975	3.42624	64	46.9441	62.3913	51.8922	23	26.9098	F	1558	29501
1101	110108	CRRLVO51D53D612S	22.4668	1.79386	1.32938	23.1996	8.01542	24.5574	5.34551	67	49.0962	62.3913	51.8922	23	26.9098	F	1214	29501
1101	110108	DRANTN56M41F052S	11.9326	1.01433	1.11708	16.5982	8.55639	14.6093	11.3214	62	54.5043	62.3913	51.8922	23	26.9098	F	1393	29501
1101	110108	MNTMNL60H43B220K	22.3988	4.25164	2.09113	7.34875	19.0307	14.0228	5.56931	58	53.6263	62.3913	51.8922	23	26.9098	F	1500	29501
1101	110108	CNCNNL56A49C540C	1.13791	0.124504		12.5	10.9415	10.9415	3.81679	62	43.7629	62.3913	51.8922	23	26.9098	F	948	29501
1101	110108	LNZDNT57M47E815W	18.2798	1.66953	1.39319	25.7999	9.19146	17.908	2.325	61	53.1608	62.3913	51.8922	23	26.9098	F	1515	29501
1101	110108	CRMMHL54E25E243L	9.20127	1.86578	0.521419	11.1455	20.2774	11.674	3.04161	64	53.4553	62.3913	51.8922	23	26.9098	M	914	29501
1101	110108	DLPMPL57A63H620C	21.7049	3.54479	1.32101	11.4632	16.44	18.9625	6.28952	61	49.8905	62.3913	51.8922	23	26.9098	F	1532	29501
1101	110108	CMPCRL51M16I726B	21.551	2.31351	2.54763	11.5555	10.8124	11.779	18.8661	67	54.0691	62.3913	51.8922	23	26.9098	M	1523	29501
1101	110108	NGRWTR51C23I308T	35.631	2.29444	1.04715	13.2716	6.49931	18.7843	9.77887	67	51.1919	62.3913	51.8922	23	26.9098	M	950	29501
1101	110108	CRLSDR54D48G702N	18.3735	2.31627	1.84414	14.3867	12.8445	11.2389	3.54526	64	54.5207	62.3913	51.8922	23	26.9098	F	1236	29501
1101	110109	TDDMTR52B50F592Q	15.7343	1.33027	3.22125	9.12981	8.49441	19.6373	6.99399	66	50.7981	63.2	52.1285	20	26.5935	F	1115	23887
1101	110109	BRNMSM51P16D612A	17.6919	2.24222	2.44461	4.16399	12.7799	18.2082	5.01892	67	54.5855	63.2	52.1285	20	26.5935	M	1469	23887
1101	110109	VCHRRT51M03D612G	15.1091	1.65799	1.38417	8.40492	11.0049	12.026	3.354	67	50.971	63.2	52.1285	20	26.5935	M	1329	23887
1101	110109	DLRLSN58S22D612W	21.8483	2.70713	1.6038	10.6926	12.5479	21.6617	2.62156	60	52.3207	63.2	52.1285	20	26.5935	M	919	23887
1101	110109	CMPFNC51C28D612H	24.068	2.74325	2.89156	12.6005	11.4285	17.205	7.80415	67	54.001	63.2	52.1285	20	26.5935	M	1307	23887
1101	110109	LBRMCR63T52H501F	16.733	1.85045	0.437794	6.71563	11.2831	23.7403	2.02977	55	50.7587	63.2	52.1285	20	26.5935	F	410	23887
1101	110109	RLNFBA54S28D612O	18.2336	3.16595	1.59033	8.21279	17.4469	30.7858	8.21383	64	52.9509	63.2	52.1285	20	26.5935	M	1329	23887
1101	110109	BRBGLI78M61D612E	26.7004	2.60841	1.40455	16.4313	10.0513	23.6039	4.69646	40	45.3103	63.2	52.1285	20	26.5935	F	332	23887
1101	110109	ZPLNMR52B52D612J	6.00232	0.528067	1.49029	16.5138	8.82701	13.082	6.03786	66	51.0772	63.2	52.1285	20	26.5935	F	1531	23887
1101	110109	MLLVTR48A31E506I	0.851704	0.120628	1.28755		14.1631	8.15451	15.0215	70	49.0449	63.2	52.1285	20	26.5935	M	740	23887
1101	110109	SRBSRG50P22D649X	16.696	1.19156	0.60064	9.63619	7.23042	13.3076	2.48881	68	54.5233	63.2	52.1285	20	26.5935	M	1472	23887
1101	110109	VRRCLD53C11D612M	14.8136	1.1126	1.13565	6.46958	7.53355	18.2044	7.18008	65	54.4961	63.2	52.1285	20	26.5935	M	1298	23887
1101	110109	PTRVRI56E07B036C	20.7491	2.24114	1.2177	7.22892	10.8115	12.7554	3.06585	62	48.7514	63.2	52.1285	20	26.5935	M	1248	23887
1101	110109	SBRFNC59R15D612M	16.2487	2.46797	0.96419	5.4947	15.2927	12.2118	2.5352	59	54.463	63.2	52.1285	20	26.5935	M	1505	23887
1101	110109	FTRPLA49D04E202D	7.83294	1.25992	1.03039	8.30708	16.169	17.9589	5.11074	69	53.9579	63.2	52.1285	20	26.5935	M	1295	23887
1101	110109	BNVMRC52R16D612E	17.7475	2.4551	1.69027	9.08446	13.9804	7.89967	4.37651	66	51.7872	63.2	52.1285	20	26.5935	M	1496	23887
1101	110109	NGRSNN59S68E463O	13.9362	1.06265	1.22377	17.4468	7.69375	16.9398	2.20104	59	51.5564	63.2	52.1285	20	26.5935	F	1229	23887
1101	110109	GDUGRL52C51E897D	17.2823	1.69217	1.02372	4.97909	9.84596	20.6335	2.83403	66	47.6924	63.2	52.1285	20	26.5935	F	1025	23887
1101	110109	ZCCNRC56P22C309I	15.5801	2.32043	0.821903	12.1252	15.0151	19.0236	2.37984	62	55.1919	63.2	52.1285	20	26.5935	M	1312	23887
1101	110109	BGLSRG52P16D612W	13.5441	1.0831	1.42313	12.7301	8.07921	16.6223	5.09954	66	49.8053	63.2	52.1285	20	26.5935	M	1526	23887
1101	110110	SMBNDR52A19D612T	11.876	1.97189	1.15571	18.2111	16.6582	13.6693	4.42359	66	57.6366	61.4545	53.0374	33	28.609	M	1293	35148
1101	110110	MSTCTN65C08D643W	17.1134	2.28811	0.35765	38.15	13.4287	14.1976	1.80674	53	55.9032	61.4545	53.0374	33	28.609	M	849	35148
1101	110110	RSTFNC54M11D815J	23.2255	3.22326	1.19433	37.4069	14.1129	12.4152	3.74222	64	51.3999	61.4545	53.0374	33	28.609	M	1597	35148
1101	110110	MRTMSM52S21D612I	16.9745	1.33357	0.942305	39.951	7.92765	15.3313	4.62959	66	54.2754	61.4545	53.0374	33	28.609	M	1157	35148
1101	110110	MNEGPL59M28D612P	19.0658	2.3422	1.54143	17.715	12.5051	15.1645	5.09031	59	54.5497	61.4545	53.0374	33	28.609	M	1509	35148
1101	110110	MNZLTT57L51F839T	27.587	2.71494	1.40046	9.07304	10.0542	11.7454	4.04621	61	49.5212	61.4545	53.0374	33	28.609	F	820	35148
1101	110110	GNNGFR51L17D612O	72.6257	9.27415	0.899281	14.0351	12.7698	13.1295	7.19424	67	50.4171	61.4545	53.0374	33	28.609	M	18	35148
1101	110110	LCNVCN60L51L049W	269.846	30.645	1.2635	25.3837	11.6039	19.1413	3.93573	58	54.4561	61.4545	53.0374	33	28.609	F	29	35148
1101	110110	MRVSLL59D45L049F	37.0381	3.2321	1.6198	7.35581	8.80461	14.5905	7.57135	59	50.8474	61.4545	53.0374	33	28.609	F	687	35148
1101	110110	CPNSRN77P51D612F	22.6289	4.6071	1.94885	10.8498	20.7641	11.2686	5.87334	41	54.5621	61.4545	53.0374	33	28.609	F	1453	35148
1101	110110	NGRPQL57L31C352I	16.4071	2.42273	2.36921	5.55759	14.8406	22.5738	3.5941	61	54.063	61.4545	53.0374	33	28.609	M	1164	35148
1101	110110	CLBPNI65A47D086Y	18.1646	1.60965	0.627516	17.6471	8.97198	12.0722	4.33285	53	52.298	61.4545	53.0374	33	28.609	F	1052	35148
1101	110110	RCCNDR59B05F605Q	18.0546	1.4587	1.6511	23.1476	8.1489	15.7052	4.83467	59	55.2054	61.4545	53.0374	33	28.609	M	1476	35148
1101	110110	PZZFPP60M30D612F	17.0957	1.55121	1.09695	5.27185	9.09492	6.42971	5.865	58	54.5544	61.4545	53.0374	33	28.609	M	1340	35148
[truncated: 620 more rows]
